# Supplementary material for: mTOR inhibition suppresses salinomycin-induced ferroptosis in breast cancer stem cells by ironing out mitochondrial dysfunctions
Source: Cell Death Dis. 2023 Nov 15;14(11):744. doi: 10.1038/s41419-023-06262-5 (PMC10651934; doi:10.1038/s41419-023-06262-5)
Supplement: Supplementary file 3 — Supplementary Table S1 [file 41419_2023_6262_MOESM3_ESM.xlsx]

## Sheet: Feuil1
Unt02	Unt05	Unt03	Unt04	Unt01	Tor05	Tor04	Tor02	Tor01	Tor03	Tor_Sal05	Tor_Sal04	Tor_Sal03	Tor_Sal02	Tor_Sal01	Sal03	Sal05	Sal04	Sal02	Sal01	C: Only identified by site	C: Reverse	C: Potential contaminant	C: ANOVA Significant	C: Student's T-test Significant Unt_Sal	C: Student's T-test Significant Unt_Tor	C: Student's T-test Significant Unt_Tor_Sal	C: Student's T-test Significant Sal_Tor_Sal	C: Student's T-test significant	C: GOBP name	C: GOMF name	C: GOCC name	C: Keywords	C: KEGG name	C: Cluster	C: Categories	C: Protein names	N: Peptides	N: Razor + unique peptides	N: Unique peptides	N: Sequence coverage [%]	N: Unique + razor sequence coverage [%]	N: Unique sequence coverage [%]	N: Mol. weight [kDa]	N: Q-value	N: Score	N: Intensity	N: MS/MS count	N: ANOVA p value	N: ANOVA q-value
0.139021	0.116233	0.0548353	0.0701121	0.585796	-1.12392	-1.77404	-1.83715	-1.45026	-0.953915	-0.139635	0.902832	0.0112201	1.44786	-0.690894	0.958091	0.946538	1.11046	0.952552	0.674263				+						cellular process;cytokinesis;viral reproduction	binding;GTP binding;guanyl nucleotide binding;guanyl ribonucleotide binding;nucleotide binding;purine nucleotide binding;purine ribonucleoside triphosphate binding;purine ribonucleotide binding;ribonucleotide binding	axon part;axon terminus;cell cortex part;cell division site part;cell part;cell projection part;chromosomal part;clathrin-coated vesicle;cleavage furrow;coated vesicle;condensed chromosome kinetochore;cytoplasmic membrane-bounded vesicle;cytoplasmic part;cytoplasmic vesicle;cytoskeletal part;intracellular membrane-bounded organelle;intracellular non-membrane-bounded organelle;intracellular organe…	3D-structure;Acetylation;Alternativesplicing;Cellcycle;Celldivision;Centromere;Chromosome;Coiledcoil;Completeproteome;Cytoplasm;Cytoskeleton;Directproteinsequencing;GTP-binding;Host-virusinteraction;Kinetochore;Nucleotide-binding;Referenceproteome		Cluster -1892			16	5	5	35.7	20	20	49.716	0	66.239	1760800	61	8.43413e-06	0.00615385
-1.26489	-0.525595	-0.638501	0.256934	0.00790058	1.43414	1.32641	0.872168	1.42842	1.45506	-0.0195611	0.0125169	0.224125	0.606733	0.710294	-1.1642	-1.27449	-1.26801	-1.21153	-0.967918				+						biological regulation;negative regulation of apoptosis;negative regulation of biological process;negative regulation of cell death;negative regulation of cellular process;negative regulation of programmed cell death;positive regulation of biological process;positive regulation of biosynthetic process;positive regulation of cell differentiation;positive regulation of cellular biosynthetic process;…		cell part;cytoplasm;intracellular part	3D-structure;Alternativesplicing;Completeproteome;Cytoplasm;Polymorphism;Referenceproteome		Cluster -1904			7	7	7	57.4	57.4	57.4	13.332	0	45.522	8415300	93	9.19591e-08	0.00809697
-0.952716	-0.994181	-0.746997	-0.0708246	0.237373	1.09802	1.12804	0.305022	0.55931	0.405042	1.02801	0.951418	1.05185	1.21549	1.00031	-1.2876	-0.909386	-1.24825	-1.45855	-1.31138				+			+	+	Sal_Tor_Sal;Unt_Tor_Sal	anatomical structure formation involved in morphogenesis;angiogenesis;biological regulation;cell differentiation;cell migration;cell motility;cellular component movement;cellular developmental process;cellular process;developmental process;locomotion;muscle cell migration;positive regulation of biological process;positive regulation of cell migration;positive regulation of cell motility;positive …	binding;carbohydrate binding;glycosaminoglycan binding;heparin binding;pattern binding;polysaccharide binding	cell part;cell surface;cytoplasm;intracellular part;membrane;plasma membrane	Angiogenesis;Cellmembrane;Completeproteome;Cytoplasm;Developmentalprotein;Differentiation;Directproteinsequencing;Membrane;Phosphoprotein;Polymorphism;Referenceproteome;Repeat;WDrepeat		Cluster -1904			7	7	7	18.7	18.7	18.7	46.75	0	35.158	3762700	44	5.75971e-08	5.24934e-05
1.23957	0.987768	1.14391	1.08742	1.01579	-1.11977	-1.26748	-1.07168	-0.944183	-1.04114	-0.72939	-0.884026	-0.82878	-0.8549	-0.879703	0.801229	0.731262	0.817902	0.807009	0.989197				+			+		Unt_Tor_Sal	alanyl-tRNA aminoacylation;amine metabolic process;amino acid activation;anatomical structure development;biological regulation;carboxylic acid metabolic process;cellular amine metabolic process;cellular amino acid metabolic process;cellular ketone metabolic process;cellular macromolecule metabolic process;cellular metabolic process;cellular nitrogen compound metabolic process;cellular process;ce…	adenyl nucleotide binding;adenyl ribonucleotide binding;alanine-tRNA ligase activity;amine binding;amino acid binding;aminoacyl-tRNA editing activity;aminoacyl-tRNA ligase activity;ATP binding;binding;carboxylic acid binding;carboxylic ester hydrolase activity;catalytic activity;cation binding;hydrolase activity;hydrolase activity, acting on ester bonds;ion binding;ligase activity;ligase activity…	cell part;cytoplasm;cytoplasmic part;cytosol;extracellular membrane-bounded organelle;extracellular organelle;extracellular region part;extracellular vesicular exosome;intracellular part;membrane;membrane-bounded organelle;membrane-bounded vesicle;organelle;vesicle	Acetylation;Alternativesplicing;Aminoacyl-tRNAsynthetase;ATP-binding;Charcot-Marie-Toothdisease;Completeproteome;Cytoplasm;Directproteinsequencing;Diseasemutation;Ligase;Metal-binding;Neurodegeneration;Neuropathy;Nucleotide-binding;Phosphoprotein;Polymorphism;Proteinbiosynthesis;Referenceproteome;RNA-binding;tRNA-binding;Ublconjugation;Zinc	Aminoacyl-tRNA biosynthesis	Cluster -1902			47	47	47	52.5	52.5	52.5	106.81	0	323.31	144750000	777	5.03932e-17	8.33333e-05
0.363212	0.366638	0.501093	0.757852	0.646089	0.92419	0.603577	0.496412	0.59565	0.624812	0.324103	0.44089	0.495865	0.511259	0.677768	-1.60111	-1.46069	-1.65158	-1.96918	-1.64684				+	+			+	Sal_Tor_Sal;Unt_Sal	alanyl-tRNA aminoacylation;amine metabolic process;amino acid activation;carboxylic acid metabolic process;cellular amine metabolic process;cellular amino acid metabolic process;cellular component assembly;cellular component assembly at cellular level;cellular component organization;cellular component organization at cellular level;cellular component organization or biogenesis;cellular component …	adenyl nucleotide binding;adenyl ribonucleotide binding;alanine-tRNA ligase activity;aminoacyl-tRNA ligase activity;ATP binding;binding;catalytic activity;cation binding;ion binding;ligase activity;ligase activity, forming aminoacyl-tRNA and related compounds;ligase activity, forming carbon-oxygen bonds;metal ion binding;nucleic acid binding;nucleotide binding;purine nucleotide binding;purine rib…	cell part;cytoplasmic part;intracellular membrane-bounded organelle;intracellular organelle;intracellular part;membrane-bounded organelle;mitochondrion;organelle	Aminoacyl-tRNAsynthetase;ATP-binding;Cardiomyopathy;Completeproteome;Diseasemutation;Ligase;Metal-binding;Mitochondrion;Nucleotide-binding;Polymorphism;Prematureovarianfailure;Proteinbiosynthesis;Referenceproteome;RNA-binding;Transitpeptide;tRNA-binding;Zinc	Aminoacyl-tRNA biosynthesis	Cluster -1905			23	23	23	29.9	29.9	29.9	107.34	0	115.55	10731000	164	2.26301e-13	0
1.28887	1.09954	0.734347	0.98114	1.03855	0.67962	0.167541	0.699674	0.0347608	-0.355093	0.411914	0.101941	0.72385	-1.07988	-0.317928	-0.724595	-0.764705	-0.896698	-1.12077	-2.70209				+	+				Unt_Sal	acetyl-CoA metabolic process;amine catabolic process;amine metabolic process;aspartate family amino acid catabolic process;aspartate family amino acid metabolic process;carboxylic acid catabolic process;carboxylic acid metabolic process;catabolic process;cellular amine metabolic process;cellular amino acid catabolic process;cellular amino acid metabolic process;cellular catabolic process;cellular…	catalytic activity;oxidoreductase activity;oxidoreductase activity, acting on the CH-NH group of donors;oxidoreductase activity, acting on the CH-NH group of donors, NAD or NADP as acceptor;saccharopine dehydrogenase (NAD+, L-glutamate-forming) activity;saccharopine dehydrogenase (NADP+, L-lysine-forming) activity;saccharopine dehydrogenase activity	cell part;cytoplasmic part;intracellular membrane-bounded organelle;intracellular organelle;intracellular organelle lumen;intracellular organelle part;intracellular part;membrane-bounded organelle;membrane-enclosed lumen;mitochondrial matrix;mitochondrial part;mitochondrion;organelle;organelle lumen;organelle part	Acetylation;Completeproteome;Mitochondrion;Multifunctionalenzyme;NAD;NADP;Oxidoreductase;Referenceproteome;Transitpeptide	Lysine biosynthesis;Lysine degradation	Cluster -1905			8	8	8	10.8	10.8	10.8	102.13	0	18.073	1473100	39	0.000186271	0.000133333
-1.86466	0.547204	-0.499602	-0.645849	-1.54534	0.675031	0.134071	0.0806245	-0.281336	-0.955415	0.425124	1.84017	1.02651	2.12696	-0.0135486	-0.406383	-0.351612	-0.96258	0.571643	0.0989897				+			+		Unt_Tor_Sal	biological adhesion;biological regulation;cell adhesion;cell division;cell surface receptor linked signaling pathway;cellular component biogenesis;cellular component biogenesis at cellular level;cellular component organization or biogenesis;cellular component organization or biogenesis at cellular level;cellular process;cellular response to stimulus;cellular response to stress;embryonic cleavage;…	binding;leucine zipper domain binding;LRR domain binding;nucleic acid binding transcription factor activity;protein binding;protein domain specific binding;sequence-specific DNA binding transcription factor activity	adherens junction;anchoring junction;cell junction;cell part;cell-substrate adherens junction;cell-substrate junction;centrosome;cytoplasm;cytoplasmic part;cytoskeletal part;focal adhesion;Golgi apparatus;intracellular membrane-bounded organelle;intracellular non-membrane-bounded organelle;intracellular organelle;intracellular organelle part;intracellular part;membrane-bounded organelle;microtubu…	Acetylation;Completeproteome;Nucleus;Phosphoprotein;Referenceproteome		Cluster -1906			3	3	3	8.2	8.2	8.2	63.132	0.0024484	2.3685	189970	3	0.0113652	0.00330459
-0.404068	-0.382288	-1.45004	-0.527959	-0.0801539	1.10403	0.71985	1.20197	0.423305	0.83535	0.722801	0.649003	0.849013	0.835975	1.24074	-0.0507835	-1.22732	-1.62344	-1.71413	-1.12186				+		+	+	+	Sal_Tor_Sal;Unt_Tor;Unt_Tor_Sal	alcohol metabolic process;apolipoprotein A-I-mediated signaling pathway;biological regulation;cell communication;cell surface receptor linked signaling pathway;cellular component assembly;cellular component organization;cellular component organization at cellular level;cellular component organization or biogenesis;cellular component organization or biogenesis at cellular level;cellular lipid meta…	active transmembrane transporter activity;adenyl nucleotide binding;adenyl ribonucleotide binding;anion transmembrane transporter activity;apolipoprotein A-I binding;apolipoprotein A-I receptor activity;apolipoprotein binding;apolipoprotein receptor activity;ATP binding;ATPase activity;ATPase activity, coupled;ATPase activity, coupled to movement of substances;ATPase activity, coupled to transmem…	cell part;cytoplasmic membrane-bounded vesicle;cytoplasmic part;cytoplasmic vesicle;endocytic vesicle;external side of plasma membrane;extracellular region part;Golgi apparatus;high-density lipoprotein particle;integral to membrane;integral to plasma membrane;intracellular membrane-bounded organelle;intracellular organelle;intracellular part;intrinsic to membrane;intrinsic to plasma membrane;macr…	Atherosclerosis;ATP-binding;Cholesterolmetabolism;Completeproteome;Diseasemutation;Disulfidebond;Glycoprotein;Lipidmetabolism;Lipoprotein;Membrane;Nucleotide-binding;Palmitate;Phosphoprotein;Polymorphism;Referenceproteome;Repeat;Steroidmetabolism;Sterolmetabolism;Transmembrane;Transmembranehelix;Transport	ABC transporters;Fat digestion and absorption	Cluster -1904			10	10	10	5.8	5.8	5.8	254.3	0	46.061	1158900	31	3.47227e-06	0
1.0781	0.237429	-0.244777	1.21104	1.62535	1.26856	0.284404	0.247462	0.323032	-1.02638	0.142964	0.242144	0.525372	-0.131016	0.709166	-1.32121	-0.87688	-1.58691	-0.602386	-2.10547				+						cellular process;establishment of localization;lipid transport;organic substance transport;transmembrane transport;transport	active transmembrane transporter activity;adenyl nucleotide binding;adenyl ribonucleotide binding;ATP binding;ATPase activity;ATPase activity, coupled;ATPase activity, coupled to movement of substances;ATPase activity, coupled to transmembrane movement of substances;binding;catalytic activity;hydrolase activity;hydrolase activity, acting on acid anhydrides;hydrolase activity, acting on acid anhyd…	cell part;integral to membrane;intracellular membrane-bounded organelle;intracellular organelle;intracellular part;intrinsic to membrane;membrane part;membrane-bounded organelle;organelle	Alternativesplicing;ATP-binding;Completeproteome;Glycoprotein;Membrane;Nucleotide-binding;Polymorphism;Referenceproteome;Repeat;Transmembrane;Transmembranehelix;Transport	ABC transporters	Cluster -1905			10	10	10	9.5	9.5	9.5	184.28	0	48.035	1721800	48	0.000768913	0.00633039
0.629312	0.990662	1.23434	1.40275	1.95648	0.418987	0.695642	0.234159	0.529506	0.783986	-0.928828	-0.969259	-1.22983	-0.688744	-0.224396	-0.802237	-1.29912	-0.800987	-0.880383	-1.05204				+						biological regulation;cation homeostasis;cellular cation homeostasis;cellular chemical homeostasis;cellular homeostasis;cellular ion homeostasis;cellular iron ion homeostasis;cellular metal ion homeostasis;cellular process;chemical homeostasis;cofactor transport;establishment of localization;heme transport;homeostatic process;ion homeostasis;iron ion homeostasis;metabolic process;metal ion homeos…	active transmembrane transporter activity;adenyl nucleotide binding;adenyl ribonucleotide binding;ATP binding;ATPase activity;ATPase activity, coupled;ATPase activity, coupled to movement of substances;ATPase activity, coupled to transmembrane movement of substances;binding;catalytic activity;cofactor transporter activity;heme transporter activity;hydrolase activity;hydrolase activity, acting on …	cell part;cytoplasmic part;integral to membrane;intracellular membrane-bounded organelle;intracellular organelle;intracellular organelle part;intracellular part;intrinsic to membrane;membrane;membrane part;membrane-bounded organelle;mitochondrial inner membrane;mitochondrial membrane;mitochondrial part;mitochondrion;organelle;organelle inner membrane;organelle membrane;organelle part	Acetylation;Alternativesplicing;ATP-binding;Completeproteome;Diseasemutation;Membrane;Mitochondrion;Mitochondrioninnermembrane;Nucleotide-binding;Phosphoprotein;Polymorphism;Referenceproteome;Transitpeptide;Transmembrane;Transmembranehelix;Transport	ABC transporters	Cluster -1905			13	13	13	18.1	18.1	18.1	82.64	0	43.836	4438300	105	3.46037e-08	0.00778655
-0.739788	-1.69017	-1.08591	-0.626391	-0.856219	-0.713938	-0.899594	-1.03332	-0.855176	-0.883846	0.407132	0.922327	0.940714	1.28878	1.32582	0.859548	0.814295	0.866757	0.975576	0.983402				+						cellular process;establishment of localization;transmembrane transport;transport	active transmembrane transporter activity;adenyl nucleotide binding;adenyl ribonucleotide binding;ATP binding;ATPase activity;ATPase activity, coupled;ATPase activity, coupled to movement of substances;ATPase activity, coupled to transmembrane movement of substances;binding;catalytic activity;hydrolase activity;hydrolase activity, acting on acid anhydrides;hydrolase activity, acting on acid anhyd…	ATP-binding cassette (ABC) transporter complex;cell part;cytoplasmic part;envelope;integral to membrane;intracellular membrane-bounded organelle;intracellular non-membrane-bounded organelle;intracellular organelle;intracellular organelle part;intracellular part;intrinsic to membrane;macromolecular complex;membrane;membrane part;membrane-bounded organelle;mitochondrial envelope;mitochondrial inner…	Alternativesplicing;ATP-binding;Completeproteome;Membrane;Mitochondrion;Mitochondrioninnermembrane;Nucleotide-binding;Polymorphism;Referenceproteome;Transitpeptide;Transmembrane;Transmembranehelix;Transport	ABC transporters	Cluster -1895			10	9	9	16.5	15.4	15.4	79.988	0	38.055	2756200	60	1.91371e-09	0.000323926
-0.594878	-0.496322	-0.466478	-0.536847	-0.336336	1.28502	0.877402	1.06139	1.07354	1.75744	0.0997885	0.714734	0.261238	0.994458	0.535894	-1.20157	-0.846717	-1.10376	-1.46506	-1.61294				+						bile acid and bile salt transport;bile acid metabolic process;carboxylic acid metabolic process;carboxylic acid transport;cellular ketone metabolic process;cellular metabolic process;cellular process;establishment of localization;lipid metabolic process;metabolic process;monocarboxylic acid metabolic process;monocarboxylic acid transport;organic acid metabolic process;organic acid transport;organ…	active transmembrane transporter activity;adenyl nucleotide binding;adenyl ribonucleotide binding;anion transmembrane transporter activity;ATP binding;ATPase activity;ATPase activity, coupled;ATPase activity, coupled to movement of substances;ATPase activity, coupled to transmembrane movement of substances;binding;catalytic activity;hydrolase activity;hydrolase activity, acting on acid anhydrides…	cell part;integral to membrane;integral to plasma membrane;intrinsic to membrane;intrinsic to plasma membrane;membrane;membrane part;plasma membrane;plasma membrane part	Alternativesplicing;ATP-binding;Completeproteome;Glycoprotein;Membrane;Nucleotide-binding;Phosphoprotein;Polymorphism;Referenceproteome;Repeat;Transmembrane;Transmembranehelix;Transport	ABC transporters;Bile secretion	Cluster -1904			26	25	25	22	21.4	21.4	169.34	0	117.27	10731000	189	2.29275e-09	0.00213475
1.24603	1.36623	1.24258	1.55512	1.22787	-0.223508	-0.780608	-1.11161	-0.589965	-0.505375	-1.17616	-1.31378	-0.870228	-1.02411	-1.20983	0.537082	0.577917	0.626435	0.465536	-0.0396185				+						establishment of localization;transport	adenyl nucleotide binding;adenyl ribonucleotide binding;ATP binding;ATPase activity;binding;catalytic activity;hydrolase activity;hydrolase activity, acting on acid anhydrides;hydrolase activity, acting on acid anhydrides, in phosphorus-containing anhydrides;nucleoside-triphosphatase activity;nucleotide binding;purine nucleotide binding;purine ribonucleoside triphosphate binding;purine ribonucleo…	ATP-binding cassette (ABC) transporter complex;cell part;cytoplasmic part;envelope;intracellular organelle part;intracellular part;macromolecular complex;membrane;membrane part;mitochondrial envelope;mitochondrial part;organelle envelope;organelle part;protein complex	Acetylation;Alternativesplicing;ATP-binding;Completeproteome;Nucleotide-binding;Referenceproteome;Repeat		Cluster -1902			25	25	25	39.8	39.8	39.8	71.289	0	95.92	34213000	313	1.05172e-10	0.00901724
0.572014	0.531815	0.573575	0.606251	0.55488	0.715368	0.58992	0.628926	0.548885	0.674655	0.440479	0.449569	0.464711	0.445222	0.385824	-2.2847	-1.29696	-1.54868	-2.00424	-1.04751				+	+			+	Sal_Tor_Sal;Unt_Sal		catalytic activity;hydrolase activity	cell part;cytoplasmic part;intracellular membrane-bounded organelle;intracellular organelle;intracellular part;membrane-bounded organelle;mitochondrion;organelle	Alternativesplicing;Completeproteome;Hydrolase;Referenceproteome;Williams-Beurensyndrome		Cluster -1905			13	13	13	47.9	47.9	47.9	34.69	0	77.689	9985100	135	2.81871e-10	0
-0.711678	-1.67385	-0.476772	-1.07326	-1.41431	1.4927	-0.982824	1.42041	-0.0405034	-0.814943	1.36097	0.0301156	0.874478	-0.209121	0.640047	0.91687	0.729306	-0.799418	1.10217	-0.370384				+			+		Unt_Tor_Sal	acylglycerol catabolic process;acylglycerol metabolic process;biological regulation;biosynthetic process;carboxylic acid biosynthetic process;carboxylic acid metabolic process;catabolic process;cell differentiation;cellular biosynthetic process;cellular catabolic process;cellular developmental process;cellular ketone metabolic process;cellular lipid catabolic process;cellular lipid metabolic proc…	1-acylglycerol-3-phosphate O-acyltransferase activity;acylglycerol O-acyltransferase activity;catalytic activity;lysophosphatidic acid acyltransferase activity;lysophospholipid acyltransferase activity;O-acyltransferase activity;transferase activity;transferase activity, transferring acyl groups;transferase activity, transferring acyl groups other than amino-acyl groups	cell part;cytoplasm;cytoplasmic part;cytosol;intracellular membrane-bounded organelle;intracellular organelle;intracellular part;lipid particle;membrane-bounded organelle;nucleus;organelle	Acetylation;Acyltransferase;Cataract;Completeproteome;Cytoplasm;Deafness;Differentiation;Diseasemutation;Fattyacidmetabolism;Ichthyosis;Lipidbiosynthesis;Lipiddroplet;Lipidmetabolism;Phospholipidbiosynthesis;Phospholipidmetabolism;Referenceproteome;Transferase		Cluster -1906			2	2	2	7.7	7.7	7.7	39.095	0	3.9789	146320	4	0.0311895	0.00471859
0.198878	-0.804038	-0.585644	0.278865	1.07999	1.47999	0.456943	0.708028	0.000964471	-0.360868	0.573762	0.969169	1.32434	0.467858	0.867277	-1.07038	-1.21645	-1.17669	-1.04911	-2.1429				+				+	Sal_Tor_Sal	actin cytoskeleton organization;actin filament branching;actin filament organization;actin filament-based process;activated T cell proliferation;activation of immune response;alpha-beta T cell activation;alpha-beta T cell differentiation;anatomical structure development;anatomical structure morphogenesis;antigen receptor-mediated signaling pathway;astrocyte differentiation;autophagy;axon guidance…	actin binding;actin monomer binding;adenyl nucleotide binding;adenyl ribonucleotide binding;adenylyltransferase activity;ATP binding;binding;catalytic activity;cation binding;cytoskeletal protein binding;DNA binding;enzyme binding;ion binding;kinase activity;kinase binding;magnesium ion binding;manganese ion binding;metal ion binding;mitogen-activated protein kinase binding;nicotinate-nucleotide …	actin cytoskeleton;cell leading edge;cell part;cytoplasm;cytoplasmic part;cytoskeleton;cytosol;extrinsic to internal side of plasma membrane;extrinsic to membrane;extrinsic to plasma membrane;intracellular membrane-bounded organelle;intracellular non-membrane-bounded organelle;intracellular organelle;intracellular organelle part;intracellular part;membrane;membrane part;membrane-bounded organelle…	3D-structure;Acetylation;Alternativesplicing;Apoptosis;ATP-binding;Autophagy;Celladhesion;Chromosomalrearrangement;Completeproteome;Cytoplasm;Cytoskeleton;DNA-binding;DNAdamage;DNArepair;Endocytosis;Kinase;Lipoprotein;Magnesium;Manganese;Membrane;Metal-binding;Mitochondrion;Myristate;Nucleotide-binding;Nucleus;Phosphoprotein;Polymorphism;Proto-oncogene;Referenceproteome;SH2domain;SH3domain;Transf…	Axon guidance;Cell cycle;Chronic myeloid leukemia;ErbB signaling pathway;Neurotrophin signaling pathway;Pathogenic Escherichia coli infection;Pathways in cancer;Shigellosis;Viral myocarditis	Cluster -1904			9	9	6	13.1	13.1	8.9	122.87	0	31.642	1028200	33	0.000154131	0.0011223
0.0318341	0.122205	0.376731	0.177762	-0.777099	0.692833	1.27365	1.61443	1.63214	1.70322	-0.342134	-0.065473	-0.629734	0.209225	-0.0675445	-1.46156	-1.4703	-1.00881	-1.12513	-0.886255				+						actin cytoskeleton organization;actin filament-based process;anatomical structure formation involved in morphogenesis;axon guidance;biological regulation;biosynthetic process;cell projection assembly;cell projection organization;cellular biosynthetic process;cellular component assembly;cellular component assembly at cellular level;cellular component assembly involved in morphogenesis;cellular com…	binding;cation binding;ion binding;metal ion binding;transition metal ion binding;zinc ion binding	actin filament bundle;actomyosin;cell part;cell projection;cytoplasm;cytoskeletal part;intracellular organelle part;intracellular part;lamellipodium;organelle part;stress fiber	3D-structure;Acetylation;Alternativesplicing;Completeproteome;Cytoplasm;LIMdomain;Metal-binding;Phosphoprotein;Polymorphism;Referenceproteome;Repeat;Zinc	Axon guidance	Cluster -1905			19	19	19	34.3	34.3	34.3	77.801	0	165.86	20811000	235	9.72163e-08	0.00679861
-0.180904	0.167462	-0.129648	0.244033	0.183527	1.4659	0.930189	0.768036	1.01925	1.48315	0.33706	0.188155	0.506684	0.148666	0.343494	-1.64063	-1.45092	-1.1145	-1.46328	-1.80573				+						alcohol metabolic process;biosynthetic process;carboxylic acid metabolic process;cellular ketone metabolic process;cellular lipid metabolic process;cellular metabolic process;cellular process;cellular response to chemical stimulus;cellular response to hypoxia;cellular response to oxygen levels;cellular response to stimulus;cellular response to stress;cholesterol biosynthetic process;cholesterol m…	acetyl-CoA C-acyltransferase activity;C-acyltransferase activity;catalytic activity;transferase activity;transferase activity, transferring acyl groups;transferase activity, transferring acyl groups other than amino-acyl groups	cell part;cytoplasmic part;extracellular membrane-bounded organelle;extracellular organelle;extracellular region part;extracellular vesicular exosome;intracellular membrane-bounded organelle;intracellular organelle;intracellular organelle part;intracellular part;membrane;membrane-bounded organelle;membrane-bounded vesicle;mitochondrial inner membrane;mitochondrial membrane;mitochondrial part;mito…	3D-structure;Acetylation;Acyltransferase;Completeproteome;Directproteinsequencing;Fattyacidmetabolism;Lipidmetabolism;Mitochondrion;Phosphoprotein;Polymorphism;Referenceproteome;Transferase;Transitpeptide	Benzoate degradation;Fatty acid elongation in mitochondria;Fatty acid metabolism;Valine, leucine and isoleucine degradation	Cluster -1905			21	21	21	61.2	61.2	61.2	41.924	0	323.31	44182000	301	1.00492e-10	0.0031547
0.4282	0.154427	0.234477	0.363604	0.782677	-1.28594	-1.66874	-1.55103	-1.31896	-1.52206	-0.106033	-0.114457	-0.150859	-0.242137	0.0907534	1.19757	1.18602	1.20165	1.14072	1.18013				+						acetyl-CoA metabolic process;acyl-CoA biosynthetic process;acyl-CoA metabolic process;acylglycerol biosynthetic process;acylglycerol metabolic process;amine transport;amino acid transmembrane transport;amino acid transport;anatomical structure homeostasis;betaine transport;biological regulation;biosynthetic process;biotin metabolic process;carboxylic acid biosynthetic process;carboxylic acid meta…	acetyl-CoA carboxylase activity;adenyl nucleotide binding;adenyl ribonucleotide binding;ATP binding;binding;biotin carboxylase activity;catalytic activity;cation binding;CoA carboxylase activity;ion binding;ligase activity;ligase activity, forming carbon-carbon bonds;ligase activity, forming carbon-nitrogen bonds;metal ion binding;nucleotide binding;purine nucleotide binding;purine ribonucleoside…	actin cytoskeleton;cell part;cytoplasm;cytoplasmic part;cytoskeleton;cytosol;extracellular membrane-bounded organelle;extracellular organelle;extracellular region part;extracellular vesicular exosome;intracellular membrane-bounded organelle;intracellular non-membrane-bounded organelle;intracellular organelle;intracellular organelle part;intracellular part;membrane-bounded organelle;membrane-bound…	3D-structure;Acetylation;Allostericenzyme;Alternativepromoterusage;ATP-binding;Biotin;Completeproteome;Cytoplasm;Directproteinsequencing;Fattyacidbiosynthesis;Fattyacidmetabolism;Ligase;Lipidbiosynthesis;Lipidmetabolism;Manganese;Metal-binding;Multifunctionalenzyme;Nucleotide-binding;Phosphoprotein;Polymorphism;Referenceproteome	Fatty acid biosynthesis;Insulin signaling pathway;Propanoate metabolism;Pyruvate metabolism	Cluster -1892	Ferroptosis	Acetyl-CoA carboxylase alpha	80	80	80	37.9	37.9	37.9	265.55	0	323.31	71048000	925	1.35808e-13	0.00075
-0.14229	0.074396	1.46508	0.971979	0.308729	1.0579	0.666411	0.96564	1.43177	0.292145	-0.448658	-2.41577	-0.750355	-0.191309	-0.399088	-0.730418	-1.20929	-1.44202	-0.0376059	0.532745				+							acyl-CoA dehydrogenase activity;binding;catalytic activity;coenzyme binding;cofactor binding;flavin adenine dinucleotide binding;hydrolase activity;oxidoreductase activity;oxidoreductase activity, acting on the CH-CH group of donors;transferase activity;transferase activity, transferring phosphorus-containing groups	cell part;cytoplasmic part;intracellular membrane-bounded organelle;intracellular organelle;intracellular part;membrane-bounded organelle;mitochondrion;organelle	Acetylation;Alternativesplicing;Completeproteome;FAD;Flavoprotein;Oxidoreductase;Polymorphism;Referenceproteome		Cluster -1901			7	7	7	9.1	9.1	9.1	118.83	0	10.643	963160	21	0.00402918	0.00143802
0.598828	0.131613	0.347684	0.114316	0.716186	0.675783	0.974339	0.690497	1.40207	1.30969	-0.163926	0.0871095	0.0468454	-0.295995	0.2668	-0.612851	-1.30324	-0.607572	-1.88044	-2.49773				+	+			+	Sal_Tor_Sal;Unt_Sal	amine catabolic process;amine metabolic process;biological regulation;biosynthetic process;branched chain family amino acid catabolic process;branched chain family amino acid metabolic process;carboxylic acid catabolic process;carboxylic acid metabolic process;catabolic process;cellular amine metabolic process;cellular amino acid catabolic process;cellular amino acid metabolic process;cellular bi…	acyl-CoA dehydrogenase activity;binding;catalytic activity;coenzyme binding;cofactor binding;flavin adenine dinucleotide binding;oxidoreductase activity;oxidoreductase activity, acting on the CH-CH group of donors	cell part;cytoplasmic part;intracellular organelle lumen;intracellular organelle part;intracellular part;membrane-enclosed lumen;mitochondrial matrix;mitochondrial part;organelle lumen;organelle part	3D-structure;Acetylation;Activator;Alternativesplicing;Branched-chainaminoacidcatabolism;Completeproteome;Directproteinsequencing;Diseasemutation;FAD;Flavoprotein;Mitochondrion;Oxidoreductase;Referenceproteome;Transcription;Transcriptionregulation;Transitpeptide	Valine, leucine and isoleucine degradation	Cluster -1905			3	3	3	7.2	7.2	7.2	45.069	0	4.246	682870	24	5.49835e-06	1.24224e-05
0.42329	0.667089	0.588782	0.629828	0.851641	1.06646	0.72782	0.83993	0.917445	1.11167	-0.204802	-0.0781214	-0.0552805	0.0456376	0.302865	-1.582	-1.56294	-1.60858	-1.41056	-1.67018				+						cellular component assembly;cellular component assembly at cellular level;cellular component biogenesis;cellular component organization;cellular component organization at cellular level;cellular component organization or biogenesis;cellular component organization or biogenesis at cellular level;cellular macromolecular complex assembly;cellular macromolecular complex subunit organization;cellular …	acyl-CoA dehydrogenase activity;binding;catalytic activity;coenzyme binding;cofactor binding;flavin adenine dinucleotide binding;oxidoreductase activity;oxidoreductase activity, acting on the CH-CH group of donors	cell part;cell projection;cytoplasmic part;dendrite;intracellular membrane-bounded organelle;intracellular organelle;intracellular part;membrane-bounded organelle;mitochondrion;neuron projection;nucleus;organelle	Acetylation;Completeproteome;Diseasemutation;FAD;Flavoprotein;Mitochondrion;Oxidoreductase;Polymorphism;Referenceproteome;Transitpeptide	Geraniol degradation;Naphthalene degradation	Cluster -1905			27	27	27	43.3	43.3	43.3	68.76	0	186.31	27950000	304	8.05622e-14	0.000554113
0.327689	0.666395	0.919453	0.546637	0.600363	0.846485	0.855094	0.823822	1.4174	1.3525	-0.361476	-0.4895	-0.43221	0.25966	-0.185243	-1.24005	-1.55274	-1.53608	-1.55229	-1.26591				+						amine biosynthetic process;amine metabolic process;betaine biosynthetic process;betaine metabolic process;biosynthetic process;carboxylic acid biosynthetic process;carboxylic acid catabolic process;carboxylic acid metabolic process;carnitine biosynthetic process;carnitine metabolic process;carnitine metabolic process, CoA-linked;catabolic process;cellular amine metabolic process;cellular amino ac…	acyl-CoA dehydrogenase activity;binding;catalytic activity;coenzyme binding;cofactor binding;flavin adenine dinucleotide binding;identical protein binding;medium-chain-acyl-CoA dehydrogenase activity;oxidoreductase activity;oxidoreductase activity, acting on the CH-CH group of donors;protein binding	axon;cell part;cell projection;cytoplasmic part;extracellular membrane-bounded organelle;extracellular organelle;extracellular region part;extracellular vesicular exosome;intracellular membrane-bounded organelle;intracellular organelle;intracellular organelle lumen;intracellular organelle part;intracellular part;membrane-bounded organelle;membrane-bounded vesicle;membrane-enclosed lumen;mitochond…	3D-structure;Acetylation;Alternativesplicing;Completeproteome;Directproteinsequencing;Diseasemutation;FAD;Fattyacidmetabolism;Flavoprotein;Lipidmetabolism;Mitochondrion;Oxidoreductase;Polymorphism;Referenceproteome;Transitpeptide	beta-Alanine metabolism;Fatty acid metabolism;PPAR signaling pathway;Propanoate metabolism;Valine, leucine and isoleucine degradation	Cluster -1905			14	14	14	35.2	35.2	35.2	46.588	0	83.39	18280000	155	2.08163e-10	0.00107104
0.533247	-0.247122	0.278033	0.260983	0.915632	0.679559	0.96024	1.35643	1.23868	1.36083	-0.285348	-0.145083	0.46637	-0.298179	0.0745508	-1.21436	-1.23653	-1.28756	-1.41403	-1.99634				+						amine catabolic process;amine metabolic process;branched chain family amino acid catabolic process;branched chain family amino acid metabolic process;carboxylic acid catabolic process;carboxylic acid metabolic process;catabolic process;cellular amine metabolic process;cellular amino acid catabolic process;cellular amino acid metabolic process;cellular catabolic process;cellular ketone metabolic p…	acyl-CoA dehydrogenase activity;binding;catalytic activity;coenzyme binding;cofactor binding;flavin adenine dinucleotide binding;oxidoreductase activity;oxidoreductase activity, acting on the CH-CH group of donors	cell part;cytoplasmic part;extracellular membrane-bounded organelle;extracellular organelle;extracellular region part;extracellular vesicular exosome;intracellular membrane-bounded organelle;intracellular organelle;intracellular organelle lumen;intracellular organelle part;intracellular part;membrane-bounded organelle;membrane-bounded vesicle;membrane-enclosed lumen;mitochondrial matrix;mitochond…	3D-structure;Acetylation;Alternativesplicing;Completeproteome;Diseasemutation;FAD;Fattyacidmetabolism;Flavoprotein;Lipidmetabolism;Mitochondrion;Oxidoreductase;Phosphoprotein;Polymorphism;Referenceproteome;Transitpeptide	Fatty acid metabolism;Valine, leucine and isoleucine degradation	Cluster -1905			8	8	8	25	25	25	47.485	0	54.636	3335900	78	3.2305e-08	0.000147692
0.681409	0.740921	0.666599	0.566466	0.842829	0.862608	0.890045	0.631005	1.01333	1.10678	-0.143243	0.0599478	-0.123586	0.130677	-0.12036	-1.41217	-1.57341	-1.45483	-1.62829	-1.73673				+						biological regulation;carboxylic acid catabolic process;carboxylic acid metabolic process;catabolic process;cell differentiation;cellular catabolic process;cellular developmental process;cellular ketone metabolic process;cellular lipid catabolic process;cellular lipid metabolic process;cellular macromolecule metabolic process;cellular metabolic process;cellular process;cellular protein metabolic …	acyl-CoA dehydrogenase activity;binding;catalytic activity;coenzyme binding;cofactor binding;flavin adenine dinucleotide binding;long-chain-acyl-CoA dehydrogenase activity;oxidoreductase activity;oxidoreductase activity, acting on the CH-CH group of donors	cell part;cytoplasm;cytoplasmic part;intracellular membrane-bounded organelle;intracellular non-membrane-bounded organelle;intracellular organelle;intracellular organelle lumen;intracellular organelle part;intracellular part;membrane;membrane-bounded organelle;membrane-enclosed lumen;mitochondrial inner membrane;mitochondrial matrix;mitochondrial membrane;mitochondrial nucleoid;mitochondrial part…	3D-structure;Acetylation;Alternativesplicing;Cardiomyopathy;Completeproteome;Diseasemutation;FAD;Fattyacidmetabolism;Flavoprotein;Isopeptidebond;Lipidmetabolism;Membrane;Mitochondrion;Mitochondrioninnermembrane;Oxidoreductase;Polymorphism;Referenceproteome;S-nitrosylation;Transitpeptide;Ublconjugation	Fatty acid metabolism	Cluster -1905			33	33	33	52.8	52.8	52.8	70.389	0	323.31	73018000	392	1.38768e-14	0.000460497
-0.239473	-0.314424	-0.264537	-0.159935	0.0460757	1.13533	1.06347	0.898242	1.29824	1.3538	0.375591	0.383837	0.419708	0.700091	0.599749	-1.54477	-1.50966	-1.28555	-1.46462	-1.49117				+						adipose tissue development;amine catabolic process;amine metabolic process;anatomical structure development;biosynthetic process;brain development;branched chain family amino acid catabolic process;branched chain family amino acid metabolic process;carboxylic acid catabolic process;carboxylic acid metabolic process;catabolic process;cellular amine metabolic process;cellular amino acid catabolic p…	acetyl-CoA C-acetyltransferase activity;acetyl-CoA C-acyltransferase activity;acetyltransferase activity;binding;C-acetyltransferase activity;C-acyltransferase activity;catalytic activity;cation binding;coenzyme binding;cofactor binding;ion binding;metal ion binding;transferase activity;transferase activity, transferring acyl groups;transferase activity, transferring acyl groups other than amino-…	cell part;cytoplasmic part;extracellular membrane-bounded organelle;extracellular organelle;extracellular region part;extracellular vesicular exosome;intracellular membrane-bounded organelle;intracellular organelle;intracellular organelle lumen;intracellular organelle part;intracellular part;membrane;membrane-bounded organelle;membrane-bounded vesicle;membrane-enclosed lumen;mitochondrial inner m…	3D-structure;Acetylation;Acyltransferase;Alternativesplicing;Completeproteome;Directproteinsequencing;Diseasemutation;Metal-binding;Mitochondrion;Polymorphism;Potassium;Referenceproteome;Transferase;Transitpeptide	Benzoate degradation;Butanoate metabolism;Carbon fixation pathways in prokaryotes;Fatty acid metabolism;Glyoxylate and dicarboxylate metabolism;Lysine degradation;Propanoate metabolism;Pyruvate metabolism;Synthesis and degradation of ketone bodies;Terpenoid backbone biosynthesis;Tryptophan metabolism;Two-component system;Valine, leucine and isoleucine degradation	Cluster -1905			25	25	25	62.1	62.1	62.1	45.199	0	323.31	83506000	379	3.56849e-14	0.0020657
-0.284853	-0.296201	-0.272293	-0.852714	-0.593385	-1.48477	-1.31847	-1.12373	-1.30817	-1.22214	0.474237	0.457664	0.382788	0.850869	0.355647	1.09915	1.2273	1.28728	1.19368	1.4281				+	+				Unt_Sal	lipid metabolic process;metabolic process;primary metabolic process	acetyl-CoA C-acetyltransferase activity;acetyl-CoA C-acyltransferase activity;acetyltransferase activity;C-acetyltransferase activity;C-acyltransferase activity;catalytic activity;transferase activity;transferase activity, transferring acyl groups;transferase activity, transferring acyl groups other than amino-acyl groups	cell part;cytoplasm;extracellular membrane-bounded organelle;extracellular organelle;extracellular region part;extracellular vesicular exosome;intracellular membrane-bounded organelle;intracellular non-membrane-bounded organelle;intracellular organelle;intracellular organelle part;intracellular part;membrane-bounded organelle;membrane-bounded vesicle;non-membrane-bounded organelle;nuclear part;nu…	3D-structure;Acetylation;Acyltransferase;Alternativesplicing;Completeproteome;Cytoplasm;Directproteinsequencing;Polymorphism;Referenceproteome;Transferase	Benzoate degradation;Butanoate metabolism;Carbon fixation pathways in prokaryotes;Fatty acid metabolism;Glyoxylate and dicarboxylate metabolism;Lysine degradation;Propanoate metabolism;Pyruvate metabolism;Synthesis and degradation of ketone bodies;Terpenoid backbone biosynthesis;Tryptophan metabolism;Two-component system;Valine, leucine and isoleucine degradation	Cluster -1895			11	11	11	32.2	32.2	32.2	41.35	0	65.808	18356000	146	1.76239e-12	0
0.0598911	-0.109707	0.0633634	-0.0546352	-0.0874707	-0.997368	-1.14736	-1.22821	-1.13177	-1.31646	-0.338571	-0.266436	-0.234323	-0.359642	-0.448424	1.55307	1.40816	1.50512	1.60977	1.521				+						acyl-CoA biosynthetic process;acyl-CoA metabolic process;acylglycerol biosynthetic process;acylglycerol metabolic process;biological regulation;biosynthetic process;carbohydrate metabolic process;carboxylic acid metabolic process;cellular biosynthetic process;cellular carbohydrate metabolic process;cellular ketone metabolic process;cellular lipid metabolic process;cellular metabolic process;cellu…	acid-thiol ligase activity;adenyl nucleotide binding;adenyl ribonucleotide binding;ATP binding;ATP citrate synthase activity;binding;catalytic activity;cation binding;CoA-ligase activity;cofactor binding;ion binding;ligase activity;ligase activity, forming carbon-sulfur bonds;metal ion binding;nucleotide binding;purine nucleotide binding;purine ribonucleoside triphosphate binding;purine ribonucle…	cell part;citrate lyase complex;cytoplasm;cytoplasmic part;cytosol;extracellular membrane-bounded organelle;extracellular organelle;extracellular region part;extracellular vesicular exosome;intracellular membrane-bounded organelle;intracellular organelle;intracellular organelle part;intracellular part;macromolecular complex;membrane;membrane-bounded organelle;membrane-bounded vesicle;mitochondrio…	3D-structure;Acetylation;Alternativesplicing;ATP-binding;Completeproteome;Cytoplasm;Isopeptidebond;Lipidbiosynthesis;Lipidmetabolism;Magnesium;Metal-binding;Nucleotide-binding;Phosphoprotein;Polymorphism;Referenceproteome;Transferase;Ublconjugation	Carbon fixation pathways in prokaryotes;Citrate cycle (TCA cycle)	Cluster -1892			63	63	63	61	61	61	120.84	0	323.31	336180000	1138	1.97336e-17	0.00375846
1.11158	1.04432	0.971005	1.06444	0.845561	0.574126	0.296873	0.41836	0.600265	0.494923	0.0955948	0.0179122	0.0434856	0.158385	0.180577	-1.34918	-1.62621	-1.72715	-1.61827	-1.59661				+	+				Unt_Sal	acetyl-CoA catabolic process;acetyl-CoA metabolic process;carboxylic acid metabolic process;catabolic process;cellular catabolic process;cellular ketone metabolic process;cellular metabolic process;cellular process;citrate metabolic process;coenzyme catabolic process;coenzyme metabolic process;cofactor catabolic process;cofactor metabolic process;generation of precursor metabolites and energy;iso…	3 iron, 4 sulfur cluster binding;4 iron, 4 sulfur cluster binding;aconitate hydratase activity;binding;carbon-oxygen lyase activity;catalytic activity;cation binding;hydro-lyase activity;ion binding;iron ion binding;iron-sulfur cluster binding;lyase activity;metal cluster binding;metal ion binding;transition metal ion binding	cell part;cytoplasmic part;intracellular membrane-bounded organelle;intracellular organelle;intracellular organelle lumen;intracellular organelle part;intracellular part;membrane-bounded organelle;membrane-enclosed lumen;mitochondrial matrix;mitochondrial part;mitochondrion;nucleus;organelle;organelle lumen;organelle part	4Fe-4S;Acetylation;Completeproteome;Directproteinsequencing;Diseasemutation;Iron;Iron-sulfur;Isopeptidebond;Lyase;Metal-binding;Mitochondrion;Neurodegeneration;Phosphoprotein;Polymorphism;Pyrrolidonecarboxylicacid;Referenceproteome;Transitpeptide;Tricarboxylicacidcycle;Ublconjugation	Carbon fixation pathways in prokaryotes;Citrate cycle (TCA cycle);Glyoxylate and dicarboxylate metabolism	Cluster -1905			40	40	40	53.2	53.2	53.2	85.424	0	323.31	107610000	676	5.51335e-16	0.000324324
0.58648	0.683684	0.964881	-0.338981	0.49469	0.407746	1.28129	1.1445	0.523422	1.55031	0.226446	-0.0126708	-0.558399	0.447938	-0.228184	-1.41083	-1.28015	-1.77627	-1.49689	-1.20902				+	+				Unt_Sal	acyl-CoA metabolic process;carboxylic acid metabolic process;cellular ketone metabolic process;cellular lipid metabolic process;cellular metabolic process;cellular process;coenzyme metabolic process;cofactor metabolic process;fatty acid metabolic process;lipid metabolic process;long-chain fatty acid metabolic process;metabolic process;monocarboxylic acid metabolic process;organic acid metabolic p…	acyl-CoA hydrolase activity;acyl-CoA thioesterase activity;binding;carboxylic ester hydrolase activity;catalytic activity;CoA hydrolase activity;hydrolase activity;hydrolase activity, acting on ester bonds;palmitoyl-CoA hydrolase activity;protein binding;receptor binding;thiolester hydrolase activity	cell part;cytoplasmic part;cytosol;extracellular membrane-bounded organelle;extracellular organelle;extracellular region part;extracellular vesicular exosome;intracellular membrane-bounded organelle;intracellular organelle;intracellular part;membrane-bounded organelle;membrane-bounded vesicle;mitochondrion;organelle;vesicle	3D-structure;Acetylation;Alternativesplicing;Completeproteome;Cytoplasm;Directproteinsequencing;Hydrolase;Mitochondrion;Polymorphism;Referenceproteome;Serineesterase;Transitpeptide	Biosynthesis of unsaturated fatty acids	Cluster -1905			11	11	11	33.7	33.7	33.7	46.277	0	25.747	6688100	84	5.9438e-07	0.000121905
0.0631025	-0.227164	-0.0999149	-0.545353	-0.415133	0.547071	1.20731	0.662843	0.444699	1.29478	-0.295328	0.956823	2.15799	0.276798	0.433426	-1.40027	-1.04033	-1.40697	-1.42978	-1.1846				+						cellular component assembly;cellular component organization;cellular component organization or biogenesis;macromolecular complex assembly;macromolecular complex subunit organization;metabolic process;protein complex assembly;protein complex subunit organization;protein homooligomerization;protein homotetramerization;protein oligomerization;protein tetramerization	acyl-CoA hydrolase activity;catalytic activity;CoA hydrolase activity;hydrolase activity;hydrolase activity, acting on ester bonds;thiolester hydrolase activity	cell part;cytoplasmic part;cytoskeletal part;cytosol;extracellular membrane-bounded organelle;extracellular organelle;extracellular region part;extracellular vesicular exosome;intracellular membrane-bounded organelle;intracellular non-membrane-bounded organelle;intracellular organelle;intracellular organelle part;intracellular part;membrane-bounded organelle;membrane-bounded vesicle;mitochondrion…	3D-structure;Acetylation;Alternativesplicing;Completeproteome;Cytoplasm;Cytoskeleton;Hydrolase;Mitochondrion;Nucleus;Referenceproteome		Cluster -1904			6	6	6	44.3	44.3	44.3	14.96	0	34.458	11060000	77	2.46684e-05	0.00211407
0.726597	0.379113	0.687911	0.720481	0.629378	1.29175	0.975171	1.04913	0.854442	1.51093	-0.624062	-0.644086	-0.184372	-0.406723	-0.276676	-1.17663	-1.40129	-1.40106	-1.08731	-1.62269				+						acyl-CoA metabolic process;cellular metabolic process;cellular process;coenzyme metabolic process;cofactor metabolic process;metabolic process;thioester metabolic process	acetyl-CoA hydrolase activity;carboxylic ester hydrolase activity;catalytic activity;CoA hydrolase activity;hydrolase activity;hydrolase activity, acting on ester bonds;thiolester hydrolase activity	cell part;cytoplasmic part;intracellular membrane-bounded organelle;intracellular organelle;intracellular part;membrane-bounded organelle;mitochondrion;organelle	Acetylation;Alternativesplicing;Completeproteome;Hydrolase;Mitochondrion;Polymorphism;Referenceproteome;Serineesterase;Transitpeptide		Cluster -1905			16	16	16	39.4	39.4	39.4	49.901	0	91.271	24795000	180	1.20762e-11	0.000330498
0.304504	0.294823	0.00265002	-0.0140167	0.603473	-0.881712	-1.50587	-1.32657	-1.30845	-0.99946	-0.562098	-0.2147	-0.298353	-0.54765	-0.54692	1.50806	1.41291	1.17753	1.55707	1.34478				+						biological regulation;carboxylic acid catabolic process;carboxylic acid metabolic process;catabolic process;cellular catabolic process;cellular component organization;cellular component organization at cellular level;cellular component organization or biogenesis;cellular component organization or biogenesis at cellular level;cellular ketone metabolic process;cellular lipid catabolic process;cellu…	acyl-CoA dehydrogenase activity;acyl-CoA oxidase activity;binding;carboxylic acid binding;catalytic activity;coenzyme binding;cofactor binding;FAD binding;fatty acid binding;flavin adenine dinucleotide binding;lipid binding;monocarboxylic acid binding;oxidoreductase activity;oxidoreductase activity, acting on the CH-CH group of donors;oxidoreductase activity, acting on the CH-CH group of donors, …	cell part;cytoplasmic part;intracellular membrane-bounded organelle;intracellular non-membrane-bounded organelle;intracellular organelle;intracellular organelle lumen;intracellular organelle part;intracellular part;membrane;membrane-bounded organelle;membrane-enclosed lumen;microbody;microbody lumen;microbody membrane;microbody part;mitochondrion;non-membrane-bounded organelle;nuclear part;nucleo…	Acetylation;Alternativesplicing;Completeproteome;Diseasemutation;FAD;Fattyacidmetabolism;Flavoprotein;Lipidmetabolism;Oxidoreductase;Peroxisome;Phosphoprotein;Polymorphism;Referenceproteome	alpha-Linolenic acid metabolism;Biosynthesis of unsaturated fatty acids;Fatty acid metabolism;Peroxisome;PPAR signaling pathway	Cluster -1892			15	15	15	32	32	32	74.423	0	113.51	6144400	145	1.40351e-11	0.000667353
-0.506759	-1.64189	-0.876764	0.609322	-0.783362	-0.395959	-1.28568	-0.558751	-0.0216957	-0.3143	1.36234	1.56144	1.85453	1.32569	0.942843	0.158712	0.365227	-0.192962	-1.12794	-0.474047				+			+	+	Sal_Tor_Sal;Unt_Tor_Sal	anatomical structure homeostasis;anatomical structure morphogenesis;biological regulation;bone morphogenesis;bone resorption;cellular metabolic process;cellular nitrogen compound metabolic process;cellular process;defense response;defense response to bacterium;defense response to Gram-positive bacterium;developmental process;flavin-containing compound metabolic process;heterocycle metabolic proce…	acid phosphatase activity;binding;catalytic activity;cation binding;ferric iron binding;ferrous iron binding;hydrolase activity;hydrolase activity, acting on ester bonds;ion binding;iron ion binding;metal ion binding;phosphatase activity;phosphoric ester hydrolase activity;transition metal ion binding	cell part;cytoplasmic part;cytosol;extracellular membrane-bounded organelle;extracellular organelle;extracellular region part;extracellular vesicular exosome;integral to membrane;intracellular membrane-bounded organelle;intracellular organelle;intracellular part;intrinsic to membrane;lysosome;lytic vacuole;membrane part;membrane-bounded organelle;membrane-bounded vesicle;organelle;vacuole;vesicle	3D-structure;Completeproteome;Directproteinsequencing;Diseasemutation;Disulfidebond;Glycoprotein;Hydrolase;Iron;Lysosome;Metal-binding;Polymorphism;Referenceproteome;Signal	Osteoclast differentiation;Rheumatoid arthritis;Riboflavin metabolism	Cluster -1906			2	2	2	9.5	9.5	9.5	36.598	0	3.686	276020	7	0.000117679	0.000212587
0.507838	-0.12404	0.495795	1.24621	1.29809	1.3336	0.620494	0.399743	0.80894	0.536433	-2.59497	-0.32247	-0.105986	-0.170234	-0.0254265	-0.471667	-1.78388	0.0707838	-1.18446	-0.534797				+	+		+		Unt_Sal;Unt_Tor_Sal	carboxylic acid metabolic process;cellular ketone metabolic process;cellular lipid metabolic process;cellular metabolic process;cellular process;fatty acid metabolic process;lipid metabolic process;metabolic process;monocarboxylic acid metabolic process;organic acid metabolic process;oxoacid metabolic process;primary metabolic process;small molecule metabolic process	adenyl nucleotide binding;adenyl ribonucleotide binding;ATP binding;binding;catalytic activity;ligase activity;nucleotide binding;purine nucleotide binding;purine ribonucleoside triphosphate binding;purine ribonucleotide binding;ribonucleotide binding	cell part;cytoplasmic part;intracellular membrane-bounded organelle;intracellular organelle;intracellular part;membrane-bounded organelle;mitochondrion;organelle	Acetylation;Alternativesplicing;ATP-binding;Completeproteome;Fattyacidmetabolism;Ligase;Lipidmetabolism;Mitochondrion;Nucleotide-binding;Polymorphism;Referenceproteome;Transitpeptide		Cluster -1905	Ferroptosis	acyl-CoA synthetase family member 2	1	1	1	2.1	2.1	2.1	68.124	0.00062814	3.008	133820	10	0.00540787	0.00057508
0.48626	0.541215	0.60409	0.609594	0.675949	0.916539	0.669477	0.70847	0.848846	0.744991	0.265722	0.405331	0.408937	0.0323331	0.220007	-1.29119	-1.7263	-1.95284	-1.20774	-1.95969				+	+			+	Sal_Tor_Sal;Unt_Sal	biosynthetic process;carboxylic acid biosynthetic process;carboxylic acid catabolic process;carboxylic acid metabolic process;catabolic process;cellular biosynthetic process;cellular catabolic process;cellular ketone metabolic process;cellular lipid metabolic process;cellular metabolic process;cellular process;dicarboxylic acid catabolic process;dicarboxylic acid metabolic process;fatty acid bios…	acid-thiol ligase activity;adenyl nucleotide binding;adenyl ribonucleotide binding;ATP binding;binding;catalytic activity;ligase activity;ligase activity, forming carbon-sulfur bonds;malonyl-CoA synthetase activity;nucleotide binding;purine nucleotide binding;purine ribonucleoside triphosphate binding;purine ribonucleotide binding;ribonucleotide binding	cell part;cytoplasmic part;intracellular membrane-bounded organelle;intracellular organelle;intracellular part;membrane-bounded organelle;mitochondrion;organelle	ATP-binding;Completeproteome;Fattyacidmetabolism;Ligase;Lipidmetabolism;Mitochondrion;Nucleotide-binding;Polymorphism;Referenceproteome;Transitpeptide		Cluster -1905			17	17	17	30	30	30	64.129	0	59.47	3444000	101	8.29981e-12	0
-1.02142	-1.32827	-1.45852	-1.21111	-0.607798	1.14606	0.837541	0.586541	0.561703	0.990064	0.8816	0.90327	1.07081	1.06084	1.35923	-0.785473	-0.780122	-0.650491	-0.826025	-0.728416				+						acyl-CoA biosynthetic process;acyl-CoA metabolic process;acylglycerol biosynthetic process;acylglycerol metabolic process;adiponectin-mediated signaling pathway;biological regulation;biosynthetic process;carboxylic acid metabolic process;catabolic process;cell surface receptor linked signaling pathway;cellular biosynthetic process;cellular catabolic process;cellular ketone metabolic process;cellu…	adenyl nucleotide binding;adenyl ribonucleotide binding;ATP binding;binding;catalytic activity;fatty acid ligase activity;ligase activity;ligase activity, forming carbon-sulfur bonds;long-chain fatty acid-CoA ligase activity;nucleotide binding;purine nucleotide binding;purine ribonucleoside triphosphate binding;purine ribonucleotide binding;ribonucleotide binding	cell part;cytoplasmic part;endoplasmic reticulum membrane;endoplasmic reticulum part;integral to membrane;intracellular membrane-bounded organelle;intracellular organelle;intracellular organelle part;intracellular part;intrinsic to membrane;membrane;membrane part;membrane-bounded organelle;microbody;microbody membrane;microbody part;mitochondrial membrane;mitochondrial outer membrane;mitochondria…	Acetylation;Alternativesplicing;ATP-binding;Completeproteome;Directproteinsequencing;Endoplasmicreticulum;Fattyacidmetabolism;Glycoprotein;Ligase;Lipidmetabolism;Magnesium;Membrane;Microsome;Mitochondrion;Mitochondrionoutermembrane;Nitration;Nucleotide-binding;Peroxisome;Phosphoprotein;Referenceproteome;Signal-anchor;Transmembrane;Transmembranehelix	Adipocytokine signaling pathway;Fatty acid metabolism;Peroxisome;PPAR signaling pathway	Cluster -1904	Ferroptosis	acyl-CoA synthetase long-chain family member 1	35	35	33	51.4	51.4	50.3	77.942	0	224.84	88530000	507	5.71004e-11	0.00233407
-0.0312369	-0.165372	0.178947	0.27096	0.140934	-1.09096	-1.41229	-1.46109	-1.40326	-1.60091	0.0782143	-0.0766345	-0.0972759	0.0457139	-0.0661444	1.43512	1.27585	1.32413	1.30725	1.34805				+						acetate biosynthetic process;acetate metabolic process;acetyl-CoA biosynthetic process;acetyl-CoA biosynthetic process from acetate;acetyl-CoA metabolic process;alcohol metabolic process;biosynthetic process;carboxylic acid biosynthetic process;carboxylic acid metabolic process;cellular biosynthetic process;cellular ketone metabolic process;cellular metabolic process;cellular process;coenzyme bio…	acetate-CoA ligase activity;acid-thiol ligase activity;adenyl nucleotide binding;adenyl ribonucleotide binding;AMP binding;ATP binding;binding;catalytic activity;CoA-ligase activity;ligase activity;ligase activity, forming carbon-sulfur bonds;nucleotide binding;purine nucleotide binding;purine ribonucleoside triphosphate binding;purine ribonucleotide binding;ribonucleotide binding	cell part;cytoplasm;cytoplasmic part;cytosol;intracellular membrane-bounded organelle;intracellular organelle;intracellular organelle part;intracellular part;membrane-bounded organelle;nuclear part;nucleoplasm;organelle;organelle part	Acetylation;Alternativesplicing;ATP-binding;Completeproteome;Cytoplasm;Ligase;Nucleotide-binding;Phosphoprotein;Referenceproteome	Carbon fixation pathways in prokaryotes;Glycolysis / Gluconeogenesis;Methane metabolism;Propanoate metabolism;Pyruvate metabolism	Cluster -1892			18	18	18	24.3	24.3	24.3	78.579	0	123.54	18205000	198	1.34577e-14	0
-0.40687	0.648593	-0.166906	-1.90429	-2.89304	0.186717	-0.839249	0.856115	0.293329	1.2382	0.11854	0.271524	-0.64913	1.00597	0.696985	0.421858	0.0801407	-0.314484	0.889026	0.466965				+						actin cytoskeleton organization;actin filament-based process;actomyosin structure organization;adherens junction organization;anatomical structure homeostasis;axon guidance;biological adhesion;biological regulation;cell adhesion;cell junction assembly;cell junction organization;cell surface receptor linked signaling pathway;cell-cell adhesion;cell-cell junction organization;cellular component ass…	adenyl nucleotide binding;adenyl ribonucleotide binding;ATP binding;binding;enzyme binding;identical protein binding;nucleotide binding;protein binding;purine nucleotide binding;purine ribonucleoside triphosphate binding;purine ribonucleotide binding;ribonucleotide binding;structural constituent of cytoskeleton;structural molecule activity;ubiquitin protein ligase binding	blood microparticle;cell part;contractile fiber;cytoplasmic part;cytoskeletal part;cytoskeleton;cytosol;extracellular membrane-bounded organelle;extracellular organelle;extracellular region part;extracellular space;extracellular vesicular exosome;filamentous actin;intracellular membrane-bounded organelle;intracellular non-membrane-bounded organelle;intracellular organelle;intracellular organelle …	Acetylation;ATP-binding;Completeproteome;Cytoplasm;Cytoskeleton;Deafness;Directproteinsequencing;Diseasemutation;Mentalretardation;Methylation;Non-syndromicdeafness;Nucleotide-binding;Oxidation;Polymorphism;Referenceproteome	Adherens junction;Arrhythmogenic right ventricular cardiomyopathy (ARVC);Bacterial invasion of epithelial cells;Dilated cardiomyopathy;Focal adhesion;Hypertrophic cardiomyopathy (HCM);Leukocyte transendothelial migration;Pathogenic Escherichia coli infection;Phagosome;Phototransduction - fly;Regulation of actin cytoskeleton;Shigellosis;Tight junction;Vibrio cholerae infection;Viral myocarditis	Cluster -1897			40	2	1	82.9	7.2	4.5	41.792	0	114.92	8002100	60	0.10249	0.00789608
1.44847	0.848692	0.299168	1.30296	1.7252	-0.217677	-0.638503	-0.115048	0.693415	-1.16268	-2.30706	-0.534381	0.479916	0.470509	-0.823297	-0.425144	-0.459554	0.700612	-0.0638417	-1.22176				+	+		+		Unt_Sal;Unt_Tor_Sal	anatomical structure development;anatomical structure formation involved in morphogenesis;anatomical structure morphogenesis;angiogenesis;biological adhesion;biological regulation;cardiac epithelial to mesenchymal transition;cell adhesion;cell morphogenesis;cell morphogenesis involved in differentiation;cell surface receptor linked signaling pathway;cell-matrix adhesion;cell-substrate adhesion;ce…	binding;catalytic activity;cation binding;endopeptidase activity;hydrolase activity;integrin binding;ion binding;metal ion binding;metalloendopeptidase activity;metallopeptidase activity;peptidase activity;peptidase activity, acting on L-amino acid peptides;protein binding;protein complex binding;protein domain specific binding;receptor binding;SH3 domain binding;transition metal ion binding;zinc…	acrosomal vesicle;adherens junction;anchoring junction;cell junction;cell part;cell projection;cell surface;cytoplasmic membrane-bounded vesicle;cytoplasmic part;cytoplasmic vesicle;extracellular membrane-bounded organelle;extracellular organelle;extracellular region part;extracellular vesicular exosome;integral to membrane;intracellular membrane-bounded organelle;intracellular organelle;intracel…	Alternativesplicing;Angiogenesis;Celladhesion;Celljunction;Cellprojection;Cleavageonpairofbasicresidues;Collagendegradation;Completeproteome;Cytoplasmicvesicle;Disulfidebond;EGF-likedomain;Glycoprotein;Hydrolase;Membrane;Metal-binding;Metalloprotease;Phosphoprotein;Polymorphism;Protease;Referenceproteome;SH3-binding;Signal;Transmembrane;Transmembranehelix;Zinc;Zymogen		Cluster -1902			2	2	2	3.9	3.9	3.9	92.958	0	23.871	219100	7	0.0185999	0.00208537
1.24867	0.922963	1.32954	0.980053	0.970429	-0.868611	-0.240369	-1.20345	-0.835193	-0.242728	-1.22385	-1.14458	-2.26081	1.24246	-0.0516077	0.275372	0.180802	0.470155	0.173549	0.277212				+		+	+		Unt_Tor;Unt_Tor_Sal	activation of MAPKK activity;activation of protein kinase activity;biological adhesion;biological regulation;cell activation;cell adhesion;cell adhesion mediated by integrin;cell differentiation;cell surface receptor linked signaling pathway;cell-cell adhesion;cell-cell adhesion mediated by integrin;cell-matrix adhesion;cell-substrate adhesion;cellular component disassembly;cellular component dis…	binding;catalytic activity;cation binding;collagen binding;endopeptidase activity;enzyme binding;extracellular matrix binding;hydrolase activity;integrin binding;ion binding;kinase binding;laminin binding;metal ion binding;metalloendopeptidase activity;metallopeptidase activity;peptidase activity;peptidase activity, acting on L-amino acid peptides;protein binding;protein complex binding;protein d…	adherens junction;anchoring junction;basolateral plasma membrane;cell junction;cell part;cell surface;cell-substrate adherens junction;cell-substrate junction;cytoplasm;extracellular membrane-bounded organelle;extracellular organelle;extracellular region part;extracellular space;extracellular vesicular exosome;focal adhesion;integral to membrane;intracellular part;intrinsic to external side of pl…	3D-structure;Alternativesplicing;Cellmembrane;Completeproteome;Cone-roddystrophy;Disulfidebond;Glycoprotein;Hydrolase;Membrane;Metal-binding;Metalloprotease;Protease;Referenceproteome;Secreted;Signal;Transmembrane;Transmembranehelix;Zinc		Cluster -1902			8	8	8	10.3	10.3	10.3	90.555	0	9.7878	1991200	24	0.00264068	0.00129975
-0.209101	0.213595	0.375799	0.279868	0.285174	0.744861	1.08829	0.942588	0.883442	1.26087	0.4688	0.104851	0.411038	0.437056	0.376629	-1.6312	-1.07186	-2.35181	-1.04425	-1.56464				+	+			+	Sal_Tor_Sal;Unt_Sal	biosynthetic process;cellular biosynthetic process;cellular ketone metabolic process;cellular metabolic process;cellular process;coenzyme biosynthetic process;coenzyme metabolic process;cofactor biosynthetic process;cofactor metabolic process;metabolic process;oxidoreduction coenzyme metabolic process;phosphate-containing compound metabolic process;phosphorus metabolic process;phosphorylation;qui…	adenyl nucleotide binding;adenyl ribonucleotide binding;ADP binding;ATP binding;binding;catalytic activity;kinase activity;nucleotide binding;purine nucleotide binding;purine ribonucleoside triphosphate binding;purine ribonucleotide binding;ribonucleotide binding;transferase activity;transferase activity, transferring phosphorus-containing groups	cell part;cytoplasmic part;integral to membrane;intracellular membrane-bounded organelle;intracellular organelle;intracellular part;intrinsic to membrane;membrane part;membrane-bounded organelle;mitochondrion;organelle	3D-structure;Alternativesplicing;ATP-binding;Completeproteome;Directproteinsequencing;Diseasemutation;Membrane;Mitochondrion;Neurodegeneration;Nucleotide-binding;Polymorphism;Referenceproteome;Transferase;Transitpeptide;Transmembrane;Transmembranehelix;Ubiquinonebiosynthesis		Cluster -1905			8	8	8	17.3	17.3	17.3	71.949	0	18.457	1590200	32	7.58736e-09	0
0.964714	0.939569	0.95457	0.679316	0.596357	0.577203	0.822187	0.593396	0.55048	0.698231	0.0526104	0.0789363	0.00828366	0.297323	-0.0834915	-2.50821	-1.33474	-1.07534	-1.50812	-1.30328				+	+		+	+	Sal_Tor_Sal;Unt_Sal;Unt_Tor_Sal		catalytic activity;kinase activity;phosphotransferase activity, alcohol group as acceptor;protein kinase activity;protein serine/threonine kinase activity;transferase activity;transferase activity, transferring phosphorus-containing groups	cell part;cytoplasmic part;cytosol;integral to membrane;intracellular organelle part;intracellular part;intrinsic to membrane;membrane;membrane part;mitochondrial membrane;mitochondrial part;organelle membrane;organelle part;plasma membrane	Alternativesplicing;Cellmembrane;Completeproteome;Cytoplasm;Diseasemutation;Kinase;Membrane;Mitochondrion;Polymorphism;Referenceproteome;Serine/threonine-proteinkinase;Transferase;Transmembrane;Transmembranehelix		Cluster -1905			8	8	7	20.6	20.6	18.8	60.069	0	35.074	1877600	45	4.98979e-09	0
0.322651	0.533698	0.544919	0.978233	1.25103	0.897333	1.1281	0.611852	1.01366	1.69064	-0.66288	-0.54967	-0.793228	-0.246326	-0.531439	-1.3479	-1.30074	-1.04142	-1.1358	-1.3627				+						actin cytoskeleton organization;actin filament bundle assembly;actin filament capping;actin filament organization;actin filament-based process;anatomical structure homeostasis;anatomical structure morphogenesis;apoptosis;barbed-end actin filament capping;biological regulation;cell communication;cell death;cell differentiation;cell morphogenesis;cell volume homeostasis;cellular component assembly;…	actin binding;actin filament binding;binding;cytoskeletal protein binding;identical protein binding;protein binding;protein dimerization activity;protein heterodimerization activity;protein homodimerization activity;spectrin binding;structural molecule activity;transcription factor binding	adherens junction;anchoring junction;cell junction;cell part;cell projection;cell projection part;cell-substrate adherens junction;cell-substrate junction;cytoplasmic part;cytoskeletal part;cytoskeleton;cytosol;dendritic spine;F-actin capping protein complex;focal adhesion;intermediate filament cytoskeleton;intracellular membrane-bounded organelle;intracellular non-membrane-bounded organelle;intr…	Acetylation;Actin-binding;Alternativesplicing;Calmodulin-binding;Cellmembrane;Completeproteome;Cytoplasm;Cytoskeleton;Directproteinsequencing;Membrane;Phosphoprotein;Polymorphism;Referenceproteome		Cluster -1905			13	13	12	19.5	19.5	18.5	80.954	0	33.76	5348000	81	3.66932e-09	0.0025147
1.44177	0.374074	0.809132	1.16185	1.18454	0.727724	0.876788	0.378442	0.984067	0.947174	-1.41691	-1.33618	-1.16072	-0.0874421	-1.08265	-0.633524	-0.6909	-0.399684	-1.56315	-0.5144				+			+		Unt_Tor_Sal	cellular process;establishment of localization;transmembrane transport;transport	structural constituent of cytoskeleton;structural molecule activity	cell cortex;cell junction;cell part;cell-cell junction;chromosome;condensed chromosome;condensed nuclear chromosome;cytoplasm;cytoplasmic part;cytoskeleton;cytosol;intracellular non-membrane-bounded organelle;intracellular organelle;intracellular organelle part;intracellular part;membrane;non-membrane-bounded organelle;nuclear chromosome;nuclear part;nucleoplasm;organelle;organelle part;plasma me…	Acetylation;Actin-binding;Alternativesplicing;Calmodulin-binding;Cellmembrane;Completeproteome;Cytoplasm;Cytoskeleton;Membrane;Phosphoprotein;Referenceproteome;Ublconjugation		Cluster -1905			16	16	16	27.5	27.5	27.5	79.154	0	37.579	3776700	69	1.00037e-06	0.000496089
-0.667468	0.0269624	0.34058	-0.967941	-1.44647	1.90016	1.41985	0.807335	1.40699	1.41114	0.104286	-0.998935	-0.647328	0.208335	-0.858313	0.850498	-1.00214	-0.770462	-0.614292	-0.502791				+		+			Unt_Tor	alcohol metabolic process;cellular metabolic process;cellular process;drug metabolic process;ethanol metabolic process;ethanol oxidation;metabolic process;oxidation-reduction process;primary alcohol metabolic process;small molecule metabolic process;xenobiotic metabolic process	alcohol dehydrogenase (NAD) activity;alcohol dehydrogenase activity, zinc-dependent;binding;catalytic activity;cation binding;ion binding;metal ion binding;oxidoreductase activity;oxidoreductase activity, acting on CH-OH group of donors;oxidoreductase activity, acting on the CH-OH group of donors, NAD or NADP as acceptor;transition metal ion binding;zinc ion binding	cell part;cytoplasmic part;cytosol;intracellular part	3D-structure;Acetylation;Alternativesplicing;Completeproteome;Cytoplasm;Directproteinsequencing;Metal-binding;NAD;Oxidoreductase;Phosphoprotein;Polymorphism;Referenceproteome;Zinc	Drug metabolism - cytochrome P450;Fatty acid metabolism;Glycolysis / Gluconeogenesis;Metabolism of xenobiotics by cytochrome P450;Retinol metabolism;Tyrosine metabolism	Cluster -1905			3	3	3	9.3	9.3	9.3	39.854	0	4.8225	248720	5	0.000312816	0.000132635
0.851705	0.0461226	1.04181	0.805783	1.03863	-1.0293	0.896754	1.31839	0.338845	1.43687	-0.320133	-0.433609	-0.139243	0.642672	-0.429551	-0.790003	-0.924815	-0.774794	-2.17302	-1.40312				+	+				Unt_Sal	anatomical structure development;anatomical structure morphogenesis;biological regulation;biosynthetic process;cell communication;cell surface receptor linked signaling pathway;cellular biosynthetic process;cellular macromolecule biosynthetic process;cellular macromolecule metabolic process;cellular metabolic process;cellular nitrogen compound metabolic process;cellular process;cellular response …	protein binding transcription factor activity;transcription cofactor activity;transcription corepressor activity;transcription factor binding transcription factor activity	cell part;intracellular membrane-bounded organelle;intracellular organelle;intracellular part;membrane-bounded organelle;nucleus;organelle	Alternativesplicing;Completeproteome;Nucleus;Phosphoprotein;Polymorphism;Referenceproteome;Repressor;Transcription;Transcriptionregulation;Ublconjugation;Wntsignalingpathway		Cluster -1905			2	2	2	14.2	14.2	14.2	21.97	0	5.1589	530510	9	0.000860185	0.000420323
-0.170014	-0.342664	0.300965	0.715755	1.41976	0.948194	0.0329685	0.341546	0.613771	1.28065	-1.33487	-1.37534	-1.26397	-2.17838	-1.09209	0.975049	0.18692	0.0656689	0.994221	-0.11814				+						biological regulation;regulation of biological process;regulation of cellular component organization;regulation of cellular process;regulation of cytoskeleton organization;regulation of organelle organization;regulation of response to stimulus;regulation of signal transduction;regulation of signaling		actin cytoskeleton;adherens junction;anchoring junction;cell junction;cell part;cell-substrate adherens junction;cell-substrate junction;cytoplasm;cytoskeleton;focal adhesion;intracellular non-membrane-bounded organelle;intracellular organelle;intracellular part;non-membrane-bounded organelle;organelle	Acetylation;Actin-binding;Alternativesplicing;Coiledcoil;Completeproteome;Cytoplasm;Cytoskeleton;Phosphoprotein;Polymorphism;Referenceproteome;Repeat		Cluster -1902			5	5	5	8.4	8.4	8.4	80.724	0	15.424	999300	25	4.93882e-05	0.00828697
-0.530847	-1.07826	-0.501833	0.522266	-1.22142	-0.575223	-0.66665	-0.420253	-0.214165	-1.24432	1.39112	1.18496	2.11283	0.258365	1.75328	0.0849204	0.442964	0.188221	-0.148859	-1.33709				+						establishment of localization;establishment of protein localization;protein transport;transport	binding;clathrin binding;protein binding	AP-1 adaptor complex;AP-type membrane coat adaptor complex;cell part;clathrin adaptor complex;cytoplasm;cytoplasmic part;cytoplasmic vesicle part;cytosol;Golgi apparatus;Golgi apparatus part;intracellular membrane-bounded organelle;intracellular organelle;intracellular organelle part;intracellular part;macromolecular complex;membrane part;membrane-bounded organelle;nuclear part;nucleoplasm;nucleu…	Alternativesplicing;Completeproteome;Cytoplasm;Phosphoprotein;Polymorphism;Proteintransport;Referenceproteome;Repeat;Transport		Cluster -1906			9	9	9	14.5	14.5	14.5	102.11	0	25.973	1555400	33	0.000449095	0.00493812
0.278888	-0.145289	-0.285409	-0.0893919	-0.319554	1.28388	0.939796	1.8401	0.958459	0.887802	-1.45308	-2.53907	-0.24604	-0.598418	0.134695	-0.0378124	-1.09485	0.090245	0.831477	-0.436418				+						cellular macromolecule metabolic process;cellular metabolic process;cellular process;cellular protein metabolic process;macromolecule metabolic process;macromolecule modification;metabolic process;primary metabolic process;protein deglycosylation;protein maturation;protein metabolic process;protein modification process	asparaginase activity;catalytic activity;hydrolase activity;hydrolase activity, acting on carbon-nitrogen (but not peptide) bonds;hydrolase activity, acting on carbon-nitrogen (but not peptide) bonds, in linear amides;N4-(beta-N-acetylglucosaminyl)-L-asparaginase activity;peptidase activity	cell part;cytoplasmic part;endoplasmic reticulum;extracellular membrane-bounded organelle;extracellular organelle;extracellular region part;extracellular vesicular exosome;intracellular membrane-bounded organelle;intracellular organelle;intracellular part;lysosome;lytic vacuole;membrane-bounded organelle;membrane-bounded vesicle;organelle;vacuole;vesicle	3D-structure;Autocatalyticcleavage;Completeproteome;Directproteinsequencing;Diseasemutation;Disulfidebond;Glycoprotein;Hydrolase;Lysosome;Polymorphism;Protease;Referenceproteome;Signal	Lysosome;Other glycan degradation	Cluster -1893			3	3	3	16.5	16.5	16.5	37.208	0	12.726	605760	19	0.00149872	0.00508757
1.53808	0.977098	0.234932	1.14682	1.78553	-1.77633	-0.546398	-1.24386	-0.753981	-0.859093	-0.500425	-0.991072	0.739096	-0.0170566	-1.42438	0.535079	0.645395	0.0118951	-0.0490466	0.547719				+		+	+		Unt_Tor;Unt_Tor_Sal	amine metabolic process;aminoglycan biosynthetic process;aminoglycan catabolic process;aminoglycan metabolic process;axon guidance;biological regulation;biosynthetic process;carbohydrate biosynthetic process;carbohydrate catabolic process;carbohydrate metabolic process;catabolic process;cell surface receptor linked signaling pathway;cellular component organization;cellular component organization …	acetylcholine receptor regulator activity;binding;calcium ion binding;carbohydrate binding;cation binding;chondroitin sulfate binding;dystroglycan binding;extracellular matrix binding;glycoprotein binding;glycosaminoglycan binding;heparan sulfate proteoglycan binding;ion binding;laminin binding;metal ion binding;monosaccharide binding;pattern binding;polysaccharide binding;protein binding;proteog…	basal lamina;cell junction;cell part;cell surface;cytoplasm;cytoplasmic part;extracellular matrix;extracellular matrix part;extracellular membrane-bounded organelle;extracellular organelle;extracellular region;extracellular region part;extracellular space;extracellular vesicular exosome;Golgi apparatus part;Golgi lumen;integral to membrane;intracellular organelle lumen;intracellular organelle par…	Alternativesplicing;Calcium;Celljunction;Cellmembrane;Completeproteome;Congenitalmyasthenicsyndrome;Developmentalprotein;Differentiation;Diseasemutation;Disulfidebond;EGF-likedomain;Extracellularmatrix;Glycoprotein;Heparansulfate;LamininEGF-likedomain;Membrane;Polymorphism;Proteoglycan;Referenceproteome;Repeat;Secreted;Signal;Synapse;Transmembrane;Transmembranehelix	ECM-receptor interaction	Cluster -1902			9	9	9	5.8	5.8	5.8	217.32	0	26.509	1365600	29	0.000173033	8.69565e-05
-1.08851	-1.66687	-1.65864	-1.41064	-1.20594	0.932033	1.08206	0.716394	0.57408	1.13694	0.610475	0.818246	0.38128	1.1278	1.06935	-0.589611	0.291888	-0.19358	-0.177294	-0.749445				+			+		Unt_Tor_Sal	biological regulation;regulation of biological quality;regulation of blood pressure;response to chemical stimulus;response to hypoxia;response to oxygen levels;response to stimulus;response to stress	angiotensin receptor activity;angiotensin type II receptor activity;binding;G-protein coupled receptor activity;molecular transducer activity;peptide binding;peptide receptor activity;peptide receptor activity, G-protein coupled;receptor activity;signal transducer activity;signaling receptor activity;transmembrane signaling receptor activity	cell cortex;cell part;cytoplasm;cytoplasmic part;cytoplasmic vesicle membrane;cytoplasmic vesicle part;endoplasmic reticulum membrane;endoplasmic reticulum part;Golgi apparatus part;Golgi membrane;integral to membrane;intracellular membrane-bounded organelle;intracellular organelle;intracellular organelle part;intracellular part;intrinsic to membrane;membrane;membrane part;membrane-bounded organe…	Alternativesplicing;Completeproteome;Cytoplasmicvesicle;Endoplasmicreticulum;Golgiapparatus;Membrane;Polymorphism;Referenceproteome;Transmembrane;Transmembranehelix		Cluster -1904			4	4	4	35.2	35.2	35.2	17.419	0	38.928	7840300	77	6.47428e-09	0.000278351
1.81579	1.69995	1.07712	1.16903	0.736424	0.116576	-1.10156	-0.358579	0.685704	0.828014	-0.301412	0.0991472	-0.271514	-0.256324	-0.169488	-0.830284	-0.89086	-1.45454	-1.25996	-1.33324				+	+				Unt_Sal	anatomical structure development;apoptosis;biological regulation;biosynthetic process;blood vessel development;cell cycle;cell death;cellular biosynthetic process;cellular macromolecule biosynthetic process;cellular macromolecule metabolic process;cellular metabolic process;cellular nitrogen compound metabolic process;cellular process;cellular response to stimulus;circadian regulation of gene exp…	binding;DNA binding;E-box binding;enhancer binding;heat shock protein binding;Hsp90 protein binding;ligand-dependent nuclear receptor activity;molecular transducer activity;nucleic acid binding;nucleic acid binding transcription factor activity;protein binding;protein dimerization activity;protein heterodimerization activity;receptor activity;regulatory region DNA binding;regulatory region nuclei…	aryl hydrocarbon receptor complex;cell part;cytoplasm;cytoplasmic part;cytosolic aryl hydrocarbon receptor complex;cytosolic part;intracellular membrane-bounded organelle;intracellular organelle;intracellular organelle part;intracellular part;macromolecular complex;membrane-bounded organelle;nuclear aryl hydrocarbon receptor complex;nuclear part;nucleoplasm;nucleoplasm part;nucleus;organelle;orga…	Acetylation;Activator;Biologicalrhythms;Cellcycle;Completeproteome;Cytoplasm;DNA-binding;Nucleus;Polymorphism;Receptor;Referenceproteome;Repeat;Repressor;Transcription;Transcriptionregulation		Cluster -1900			15	15	15	24.6	24.6	24.6	96.146	0	73.476	4201900	80	6.70207e-06	0.000712831
-0.771496	-0.936715	-0.493324	-0.400412	0.0706845	1.12653	0.863037	0.746618	1.25843	0.755955	1.04723	0.651993	0.415697	0.85875	1.20888	-1.17207	-1.69601	-1.33228	-0.942144	-1.25936				+						biological regulation;developmental process;dorsal/ventral pattern formation;negative regulation of biological process;negative regulation of catalytic activity;negative regulation of cell communication;negative regulation of cellular process;negative regulation of intracellular protein kinase cascade;negative regulation of JNK cascade;negative regulation of JUN kinase activity;negative regulatio…		cell part;cytoplasm;intracellular part	Alternativesplicing;Coiledcoil;Completeproteome;Developmentalprotein;Phosphoprotein;Referenceproteome		Cluster -1904			10	10	10	42.2	42.2	42.2	35.023	0	119.13	30254000	126	5.10698e-09	0.00372625
0.811201	1.02144	1.39123	1.7205	1.71781	-0.277196	0.861651	-0.793033	-0.881996	-0.0456118	-0.466765	-2.14098	-1.21843	0.386044	-0.179521	-0.500701	-0.28226	-0.356147	-0.433081	-0.334144				+	+		+		Unt_Sal;Unt_Tor_Sal	biological adhesion;biological regulation;biosynthetic process;calcium-dependent cell-cell adhesion;cell adhesion;cell cycle;cell cycle process;cell junction assembly;cell junction organization;cell migration;cell motility;cell projection assembly;cell projection organization;cell-cell adhesion;cell-substrate junction assembly;cellular biosynthetic process;cellular component assembly;cellular com…	alpha-catenin binding;binding;cation binding;chromatin binding;ion binding;metal ion binding;protein binding;protein binding transcription factor activity;transcription cofactor activity;transcription corepressor activity;transcription factor binding transcription factor activity;transition metal ion binding;zinc ion binding	adherens junction;anchoring junction;cell junction;cell part;cell projection;cell-cell junction;cell-substrate adherens junction;cell-substrate junction;cytoplasmic mRNA processing body;cytoplasmic part;cytoskeletal part;cytosol;focal adhesion;intracellular membrane-bounded organelle;intracellular non-membrane-bounded organelle;intracellular organelle;intracellular organelle part;intracellular pa…	Alternativesplicing;Celladhesion;Cellcycle;Celljunction;Cellmembrane;Completeproteome;Cytoplasm;Cytoskeleton;LIMdomain;Membrane;Metal-binding;Nucleus;Phosphoprotein;Referenceproteome;Repeat;Repressor;RNA-mediatedgenesilencing;Transcription;Transcriptionregulation;Zinc		Cluster -1900			4	4	4	10.4	10.4	10.4	56.933	0	15.88	366840	10	0.000533535	0.000240437
0.728131	0.721349	0.983895	1.44558	0.786824	1.11984	0.635318	0.751605	1.19099	0.760693	-1.07925	-0.602559	-0.246222	-0.40307	-0.446961	-1.22089	-1.3943	-1.22735	-1.13533	-1.36829				+						ADP biosynthetic process;ADP metabolic process;AMP metabolic process;biological regulation;biosynthetic process;blood coagulation;cellular biosynthetic process;cellular metabolic process;cellular nitrogen compound biosynthetic process;cellular nitrogen compound metabolic process;cellular process;coagulation;GTP metabolic process;hemostasis;heterocycle biosynthetic process;heterocycle metabolic pr…	adenyl nucleotide binding;adenyl ribonucleotide binding;ATP binding;binding;catalytic activity;GTP binding;guanyl nucleotide binding;guanyl ribonucleotide binding;kinase activity;nucleobase-containing compound kinase activity;nucleoside triphosphate adenylate kinase activity;nucleotide binding;phosphotransferase activity, phosphate group as acceptor;purine nucleotide binding;purine ribonucleoside…	cell part;cytoplasmic part;intracellular membrane-bounded organelle;intracellular organelle;intracellular organelle lumen;intracellular organelle part;intracellular part;membrane-bounded organelle;membrane-enclosed lumen;mitochondrial matrix;mitochondrial part;mitochondrion;organelle;organelle lumen;organelle part	3D-structure;Acetylation;Alternativesplicing;Completeproteome;GTP-binding;Kinase;Mitochondrion;Nucleotide-binding;Referenceproteome;Transferase	Pyrimidine metabolism	Cluster -1905			15	15	15	63.4	63.4	63.4	25.565	0	122.24	15222000	164	3.34816e-10	0.0044283
1.07725	0.391604	0.55893	0.378238	1.24023	0.254252	0.724557	0.558346	0.581767	1.41054	0.0626112	-0.0506838	0.264537	0.132978	0.208315	-1.2605	-1.51133	-1.76617	-1.7584	-1.49707				+						ADP biosynthetic process;ADP metabolic process;AMP metabolic process;anatomical structure development;ATP metabolic process;biosynthetic process;brain development;cellular biosynthetic process;cellular metabolic process;cellular nitrogen compound biosynthetic process;cellular nitrogen compound metabolic process;cellular process;developmental process;GTP metabolic process;heterocycle biosynthetic …	adenyl nucleotide binding;adenyl ribonucleotide binding;adenylate kinase activity;ATP binding;binding;catalytic activity;GTP binding;guanyl nucleotide binding;guanyl ribonucleotide binding;kinase activity;nucleobase-containing compound kinase activity;nucleoside diphosphate kinase activity;nucleoside triphosphate adenylate kinase activity;nucleotide binding;nucleotide kinase activity;phosphotrans…	cell part;cytoplasmic part;extracellular membrane-bounded organelle;extracellular organelle;extracellular region part;extracellular vesicular exosome;intracellular membrane-bounded organelle;intracellular organelle;intracellular organelle lumen;intracellular organelle part;intracellular part;membrane-bounded organelle;membrane-bounded vesicle;membrane-enclosed lumen;mitochondrial matrix;mitochond…	3D-structure;Acetylation;ATP-binding;Completeproteome;GTP-binding;Kinase;Mitochondrion;Nucleotide-binding;Referenceproteome;Transferase	Purine metabolism	Cluster -1905			13	13	13	65	65	65	25.268	0	99.915	20896000	134	9.21261e-09	0.0024
0.40961	-1.14139	-1.02138	0.914353	1.36398	0.869899	0.23324	0.449715	0.406328	0.44748	0.384662	0.455719	0.717562	1.03357	0.963612	-1.05095	-2.14727	-0.960249	-0.851658	-1.47682				+						biological regulation;cellular process;cellular response to stimulus;intracellular signal transduction;regulation of biological process;regulation of cellular process;regulation of intracellular protein kinase cascade;regulation of protein kinase A signaling cascade;regulation of response to stimulus;regulation of signal transduction;regulation of signaling;response to stimulus;signal transduction	binding;enzyme binding;phosphatase binding;protein binding;protein kinase A binding;protein phosphatase 1 binding;protein phosphatase binding	cell part;cytoplasmic part;cytoskeletal part;intracellular membrane-bounded organelle;intracellular organelle;intracellular organelle part;intracellular part;membrane-bounded organelle;microbody;microtubule organizing center;organelle;organelle part;peroxisome	Completeproteome;Cytoplasm;Cytoskeleton;Phosphoprotein;Polymorphism;Referenceproteome		Cluster -1904			14	14	14	9.8	9.8	9.8	210.51	0	72.356	2948800	77	0.000778637	0.00833588
-1.39232	-1.50987	-1.20046	-1.01849	-1.23725	1.13768	0.962052	0.761803	1.09486	1.03376	0.739312	0.660572	0.878094	0.976204	1.0886	-0.534404	-0.763084	-0.613498	-0.571204	-0.492353				+		+	+		Unt_Tor;Unt_Tor_Sal	biological regulation;cell surface receptor linked signaling pathway;cellular process;cellular response to stimulus;establishment of localization;establishment of localization in cell;establishment of protein localization;G-protein coupled receptor protein signaling pathway;intracellular protein transport;intracellular transport;positive regulation of biological process;positive regulation of bio…	adenylate cyclase binding;binding;enzyme binding;protein binding;protein kinase A binding	adherens junction;anchoring junction;cell cortex;cell junction;cell part;cell-substrate adherens junction;cell-substrate junction;cytoplasm;cytoplasmic part;cytoskeleton;focal adhesion;intracellular non-membrane-bounded organelle;intracellular organelle;intracellular part;membrane;non-membrane-bounded organelle;organelle;plasma membrane	Alternativesplicing;Completeproteome;Cytoplasm;Cytoskeleton;Lipoprotein;Myristate;Phosphoprotein;Polymorphism;Referenceproteome;Repeat		Cluster -1904			111	111	111	70.5	70.5	70.5	191.48	0	323.31	260770000	1771	1.09321e-13	0
-0.413725	-2.28336	-0.790761	0.980986	0.821934	0.484549	-0.898907	-0.931644	-0.702768	-1.19353	0.264836	-0.359036	-0.0189939	-0.657844	-0.0787159	1.25521	1.10233	1.30749	1.33341	0.778545				+						B cell activation;biological regulation;cell activation;cellular macromolecule metabolic process;cellular metabolic process;cellular nitrogen compound metabolic process;cellular process;cellular response to stimulus;immune system process;leukocyte activation;lymphocyte activation;macromolecule metabolic process;metabolic process;mRNA metabolic process;mRNA processing;nitrogen compound metabolic p…	binding;nucleotide binding;protein binding;protein kinase A binding	cell part;cytoplasm;intracellular membrane-bounded organelle;intracellular organelle;intracellular organelle part;intracellular part;macromolecular complex;membrane-bounded organelle;nuclear body;nuclear part;nuclear speck;nucleoplasm;nucleoplasm part;nucleus;organelle;organelle part;ribonucleoprotein complex;spliceosomal complex	Alternativesplicing;Completeproteome;mRNAprocessing;mRNAsplicing;Nucleus;Phosphoprotein;Polymorphism;Referenceproteome;RNA-binding;Spliceosome		Cluster -1895			7	7	7	10.4	10.4	10.4	80.735	0	13.202	2235700	44	0.00979333	0.00635018
-1.20704	-1.1989	-0.913764	-0.570875	-0.817714	1.38812	1.25065	0.83571	1.13715	1.20093	0.479813	0.31712	0.737905	0.898655	1.11381	-1.00532	-1.16703	-0.861296	-0.857348	-0.760578				+									Alternativesplicing;Coiledcoil;Completeproteome;Phosphoprotein;Polymorphism;Referenceproteome		Cluster -1904			44	44	44	48.5	48.5	48.5	94.659	0	323.31	57578000	539	1.44605e-10	0.000922201
-1.38371	-1.76783	-1.4718	-0.359599	-0.27308	0.269521	-0.707588	-0.938328	-0.706084	-0.993738	1.21724	1.02679	1.31018	1.10264	1.43178	0.675399	0.254221	0.583889	0.407553	0.322549				+						anatomical structure development;biological regulation;cell communication;cell cycle;cell cycle process;cell development;cell-cell signaling;cellular chemical homeostasis;cellular component organization;cellular component organization at cellular level;cellular component organization or biogenesis;cellular component organization or biogenesis at cellular level;cellular developmental process;cellu…	binding;channel regulator activity;ion channel binding;potassium channel regulator activity;protein binding;protein complex scaffold;receptor binding;structural molecule activity	cation channel complex;cell part;centrosome;cytoplasmic part;cytoskeletal part;cytoskeleton;cytosol;Golgi apparatus;intracellular membrane-bounded organelle;intracellular non-membrane-bounded organelle;intracellular organelle;intracellular organelle part;intracellular part;ion channel complex;macromolecular complex;membrane part;membrane-bounded organelle;microtubule organizing center;microtubule…	Alternativesplicing;Coiledcoil;Completeproteome;Cytoplasm;Cytoskeleton;Diseasemutation;Golgiapparatus;LongQTsyndrome;Phosphoprotein;Polymorphism;Referenceproteome		Cluster -1895			71	71	71	23.6	23.6	23.6	452.98	0	306.25	17480000	431	1.80954e-06	0.00402616
0.0350432	0.0186313	0.26966	-0.0968215	0.17791	0.97381	0.908563	0.658069	1.26747	1.25338	0.296516	0.28351	-0.283113	0.832276	0.418422	-2.64315	-1.48479	-1.41168	-0.976206	-0.497498				+						alcohol metabolic process;apoptosis;biological regulation;biosynthetic process;carbohydrate biosynthetic process;carbohydrate metabolic process;carbohydrate transport;cell death;cell differentiation;cell surface receptor linked signaling pathway;cellular biosynthetic process;cellular carbohydrate biosynthetic process;cellular carbohydrate metabolic process;cellular component organization;cellular…	adenyl nucleotide binding;adenyl ribonucleotide binding;ATP binding;binding;catalytic activity;kinase activity;nucleotide binding;phosphotransferase activity, alcohol group as acceptor;protein kinase activity;protein serine/threonine kinase activity;purine nucleotide binding;purine ribonucleoside triphosphate binding;purine ribonucleotide binding;ribonucleotide binding;transferase activity;transf…	cell cortex;cell part;cell projection membrane;cell projection part;cytoplasmic part;cytosol;intracellular membrane-bounded organelle;intracellular organelle;intracellular organelle part;intracellular part;leading edge membrane;membrane;membrane part;membrane-bounded organelle;nuclear part;nucleoplasm;nucleus;organelle;organelle part;plasma membrane;plasma membrane part;ruffle membrane	3D-structure;Acetylation;Alternativesplicing;Apoptosis;ATP-binding;Carbohydratemetabolism;Cellmembrane;Completeproteome;Cytoplasm;Developmentalprotein;Diabetesmellitus;Diseasemutation;Disulfidebond;Glucosemetabolism;Glycogenbiosynthesis;Glycogenmetabolism;Glycoprotein;Kinase;Membrane;Nucleotide-binding;Nucleus;Phosphoprotein;Polymorphism;Proto-oncogene;Referenceproteome;Serine/threonine-proteinki…	Acute myeloid leukemia;Adipocytokine signaling pathway;Apoptosis;B cell receptor signaling pathway;Carbohydrate digestion and absorption;Chagas disease (American trypanosomiasis);Chemokine signaling pathway;Chronic myeloid leukemia;Colorectal cancer;Endometrial cancer;ErbB signaling pathway;Fc epsilon RI signaling pathway;Fc gamma R-mediated phagocytosis;Focal adhesion;Glioma;Hepatitis C;Insulin …	Cluster -1905			13	10	10	27.4	23.1	23.1	55.768	0	19.149	2945400	47	4.30665e-06	0.00242143
-0.283216	-1.1583	-3.32681	-0.599497	-0.0154947	0.194093	-0.202442	-0.0672144	-0.367024	-0.44589	0.988108	0.547761	0.830017	1.11297	0.558449	1.13953	0.814704	0.311669	0.265657	-0.297066				+						apoptosis;biological regulation;cell death;cellular component organization;cellular component organization at cellular level;cellular component organization or biogenesis;cellular component organization or biogenesis at cellular level;cellular macromolecule metabolic process;cellular metabolic process;cellular process;cellular protein metabolic process;death;early endosome to late endosome transp…	acid-amino acid ligase activity;binding;catalytic activity;enzyme binding;ligase activity;ligase activity, forming carbon-nitrogen bonds;protein binding;small conjugating protein ligase activity;ubiquitin protein ligase binding	cell part;cytoplasm;cytoplasmic part;FHF complex;Golgi apparatus;intracellular membrane-bounded organelle;intracellular non-membrane-bounded organelle;intracellular organelle;intracellular organelle part;intracellular part;macromolecular complex;membrane;membrane-bounded organelle;non-membrane-bounded organelle;nuclear part;nucleolus;organelle;organelle part;plasma membrane;protein complex	Alternativesplicing;Apoptosis;Cellmembrane;Completeproteome;Cytoplasm;Membrane;Proteintransport;Referenceproteome;Transport		Cluster -1906			2	2	2	13	13	13	33.128	0	22.838	990880	21	0.00535996	0.00412711
0.51204	0.0129916	-0.230195	-0.567139	-0.0398609	1.00354	1.27151	1.20643	1.46642	0.622815	0.0438132	0.466252	0.727481	0.476642	0.321518	-1.50907	-1.35134	-1.45867	-1.55006	-1.42511				+						alcohol catabolic process;alcohol metabolic process;carbohydrate metabolic process;catabolic process;ethanol catabolic process;ethanol metabolic process;metabolic process;primary alcohol catabolic process;primary alcohol metabolic process;primary metabolic process;small molecule catabolic process;small molecule metabolic process	aldehyde dehydrogenase (NAD) activity;catalytic activity;oxidoreductase activity;oxidoreductase activity, acting on the aldehyde or oxo group of donors;oxidoreductase activity, acting on the aldehyde or oxo group of donors, NAD or NADP as acceptor	cell part;cytoplasmic part;intracellular membrane-bounded organelle;intracellular organelle;intracellular organelle lumen;intracellular organelle part;intracellular part;membrane-bounded organelle;membrane-enclosed lumen;mitochondrial matrix;mitochondrial part;mitochondrion;nuclear part;nucleoplasm;organelle;organelle lumen;organelle part	Acetylation;Completeproteome;Mitochondrion;NAD;Oxidoreductase;Polymorphism;Referenceproteome;Transitpeptide	Arginine and proline metabolism;Ascorbate and aldarate metabolism;beta-Alanine metabolism;Chloroalkane and chloroalkene degradation;Fatty acid metabolism;Glycerolipid metabolism;Glycolysis / Gluconeogenesis;Histidine metabolism;Limonene and pinene degradation;Lysine degradation;Pentose and glucuronate interconversions;Propanoate metabolism;Pyruvate metabolism;Tryptophan metabolism;Valine, leucine…	Cluster -1905			20	20	20	38.9	38.9	38.9	57.206	0	263.28	29871000	303	1.59171e-09	0.00185343
1.32832	1.30405	1.32191	1.55064	1.1005	0.581916	0.591435	-1.16902	-0.228455	-1.0058	-0.00800059	-0.073869	0.118403	0.113163	0.200934	-0.796621	-1.19437	-1.66458	-0.985878	-1.08468				+	+	+	+	+	Sal_Tor_Sal;Unt_Sal;Unt_Tor;Unt_Tor_Sal	10-formyltetrahydrofolate catabolic process;10-formyltetrahydrofolate metabolic process;aromatic compound catabolic process;biosynthetic process;catabolic process;cellular aromatic compound metabolic process;cellular catabolic process;cellular metabolic process;cellular nitrogen compound catabolic process;cellular nitrogen compound metabolic process;cellular process;coenzyme catabolic process;coe…	aldehyde dehydrogenase (NAD) activity;catalytic activity;formyltetrahydrofolate dehydrogenase activity;hydroxymethyl-, formyl- and related transferase activity;methyltransferase activity;oxidoreductase activity;oxidoreductase activity, acting on the aldehyde or oxo group of donors;oxidoreductase activity, acting on the aldehyde or oxo group of donors, NAD or NADP as acceptor;oxidoreductase activi…	cell part;cytoplasmic part;extracellular membrane-bounded organelle;extracellular organelle;extracellular region part;extracellular vesicular exosome;intracellular membrane-bounded organelle;intracellular organelle;intracellular part;membrane-bounded organelle;membrane-bounded vesicle;mitochondrion;organelle;vesicle	3D-structure;Acetylation;Alternativesplicing;Completeproteome;Cytoplasm;NADP;One-carbonmetabolism;Oxidoreductase;Phosphopantetheine;Phosphoprotein;Polymorphism;Referenceproteome	One carbon pool by folate	Cluster -1900			5	2	2	5.7	3.1	3.1	98.828	0	6.0844	1164000	11	3.13645e-06	0
1.22024	1.11842	1.07328	1.09857	1.0619	0.491786	0.481801	0.677429	0.595811	0.429804	-0.173502	-0.413982	-0.0654604	-0.130684	-0.0491449	-1.31084	-1.40496	-1.67866	-1.51436	-1.50746				+	+		+	+	Sal_Tor_Sal;Unt_Sal;Unt_Tor_Sal	10-formyltetrahydrofolate catabolic process;10-formyltetrahydrofolate metabolic process;aromatic compound catabolic process;biosynthetic process;catabolic process;cellular aromatic compound metabolic process;cellular catabolic process;cellular metabolic process;cellular nitrogen compound catabolic process;cellular nitrogen compound metabolic process;cellular process;coenzyme catabolic process;coe…	aldehyde dehydrogenase (NAD) activity;catalytic activity;formyltetrahydrofolate dehydrogenase activity;hydroxymethyl-, formyl- and related transferase activity;methyltransferase activity;oxidoreductase activity;oxidoreductase activity, acting on the aldehyde or oxo group of donors;oxidoreductase activity, acting on the aldehyde or oxo group of donors, NAD or NADP as acceptor;oxidoreductase activi…	cell part;cytoplasmic part;extracellular membrane-bounded organelle;extracellular organelle;extracellular region part;extracellular vesicular exosome;intracellular membrane-bounded organelle;intracellular organelle;intracellular part;membrane-bounded organelle;membrane-bounded vesicle;mitochondrion;organelle;vesicle	Acetylation;Alternativesplicing;Completeproteome;Mitochondrion;NADP;One-carbonmetabolism;Oxidoreductase;Phosphopantetheine;Phosphoprotein;Referenceproteome;Transitpeptide	One carbon pool by folate	Cluster -1905			29	29	26	36.4	36.4	33.9	101.74	0	82.032	9859800	132	9.90904e-16	0
0.240535	-0.240881	-0.30578	-0.0077322	0.0682551	1.09435	0.733114	0.604138	0.612249	1.31796	0.359606	0.594727	0.807461	0.722031	0.861996	-1.00139	-2.30879	-1.21524	-1.30605	-1.63055				+	+			+	Sal_Tor_Sal;Unt_Sal	alcohol catabolic process;alcohol metabolic process;aldehyde catabolic process;catabolic process;cellular aldehyde metabolic process;cellular catabolic process;cellular metabolic process;cellular process;cellular response to chemical stimulus;cellular response to oxidative stress;cellular response to stimulus;cellular response to stress;ethanol catabolic process;ethanol metabolic process;lipid me…	3-chloroallyl aldehyde dehydrogenase activity;aldehyde dehydrogenase [NAD(P)+] activity;catalytic activity;oxidoreductase activity;oxidoreductase activity, acting on the aldehyde or oxo group of donors;oxidoreductase activity, acting on the aldehyde or oxo group of donors, NAD or NADP as acceptor	cell part;cytoplasm;cytoplasmic part;cytosol;extracellular membrane-bounded organelle;extracellular organelle;extracellular region part;extracellular vesicular exosome;intracellular part;membrane;membrane-bounded organelle;membrane-bounded vesicle;organelle;plasma membrane;vesicle	Acetylation;Alternativesplicing;Cellmembrane;Completeproteome;Lipoprotein;Membrane;NAD;Oxidoreductase;Palmitate;Prenylation;Referenceproteome	beta-Alanine metabolism;Drug metabolism - cytochrome P450;Glycolysis / Gluconeogenesis;Histidine metabolism;Metabolism of xenobiotics by cytochrome P450;Phenylalanine metabolism;Tyrosine metabolism	Cluster -1905			8	7	7	21.4	18.8	18.8	51.839	0	21.502	1661800	49	2.14325e-08	1.33779e-05
0.225828	0.00327562	-0.0675871	0.0720465	-0.0233443	0.829116	0.9	0.738948	1.00027	0.617591	0.703269	0.634991	0.769115	0.761646	0.781701	-1.42216	-1.94963	-1.39318	-1.53637	-1.64552				+	+	+	+	+	Sal_Tor_Sal;Unt_Sal;Unt_Tor;Unt_Tor_Sal	amine catabolic process;amine metabolic process;branched chain family amino acid catabolic process;branched chain family amino acid metabolic process;brown fat cell differentiation;carboxylic acid catabolic process;carboxylic acid metabolic process;catabolic process;cell differentiation;cellular amine metabolic process;cellular amino acid catabolic process;cellular amino acid metabolic process;ce…	aldehyde dehydrogenase (NAD) activity;binding;carboxylic acid binding;catalytic activity;coenzyme binding;cofactor binding;fatty acid binding;fatty-acyl-CoA binding;lipid binding;malonate-semialdehyde dehydrogenase (acetylating) activity;methylmalonate-semialdehyde dehydrogenase (acylating) activity;monocarboxylic acid binding;oxidoreductase activity;oxidoreductase activity, acting on the aldehyd…	cell part;cytoplasmic part;extracellular membrane-bounded organelle;extracellular organelle;extracellular region part;extracellular vesicular exosome;intracellular membrane-bounded organelle;intracellular organelle;intracellular organelle lumen;intracellular organelle part;intracellular part;membrane-bounded organelle;membrane-bounded vesicle;membrane-enclosed lumen;mitochondrial matrix;mitochond…	Acetylation;Alternativesplicing;Completeproteome;Diseasemutation;Mitochondrion;NAD;Oxidoreductase;Phosphoprotein;Referenceproteome;Transitpeptide	Inositol phosphate metabolism;Propanoate metabolism;Valine, leucine and isoleucine degradation	Cluster -1905			13	13	13	27.1	27.1	27.1	57.839	0	60.775	4961600	74	5.04056e-14	0
0.430366	0.463824	0.694507	0.327135	0.658178	-1.70875	-1.72395	-1.8045	-1.30572	-1.72232	0.65317	0.87087	0.350689	0.961282	0.634362	0.434365	0.348996	0.444215	0.249557	0.743732				+						aging;alcohol biosynthetic process;alcohol metabolic process;anatomical structure morphogenesis;apoptosis;biosynthetic process;carbohydrate biosynthetic process;carbohydrate metabolic process;cell death;cell differentiation;cellular biosynthetic process;cellular carbohydrate biosynthetic process;cellular carbohydrate metabolic process;cellular component assembly;cellular component organization;ce…	aldehyde-lyase activity;binding;carbon-carbon lyase activity;catalytic activity;cytoskeletal protein binding;fructose-bisphosphate aldolase activity;lyase activity;protein binding	axon;cell part;cell projection;cytoplasmic part;cytoskeleton;cytosol;extracellular membrane-bounded organelle;extracellular organelle;extracellular region part;extracellular vesicular exosome;intracellular membrane-bounded organelle;intracellular non-membrane-bounded organelle;intracellular organelle;intracellular part;membrane-bounded organelle;membrane-bounded vesicle;mitochondrion;neuron proje…	3D-structure;Acetylation;Completeproteome;Glycolysis;Lyase;Phosphoprotein;Referenceproteome;Schiffbase	Carbon fixation in photosynthetic organisms;Fructose and mannose metabolism;Glycolysis / Gluconeogenesis;Pentose phosphate pathway	Cluster -1892			26	21	21	64.3	50.5	50.5	39.455	0	323.31	84683000	400	4.06224e-12	0.000274769
-1.65825	-1.76342	-1.82194	-1.11274	-0.290336	0.0152148	-0.08095	0.0574878	-0.539685	0.749468	1.08908	1.30275	0.953186	1.47866	0.947796	-0.107922	0.65499	0.358117	0.169952	-0.401466				+			+		Unt_Tor_Sal	biosynthetic process;carbohydrate biosynthetic process;carbohydrate metabolic process;cellular carbohydrate metabolic process;cellular macromolecule metabolic process;cellular metabolic process;cellular process;cellular protein metabolic process;dolichol-linked oligosaccharide biosynthetic process;glycosylation;macromolecule glycosylation;macromolecule metabolic process;macromolecule modification…	alpha-1,2-mannosyltransferase activity;catalytic activity;glycolipid 2-alpha-mannosyltransferase activity;glycolipid mannosyltransferase activity;mannosyltransferase activity;transferase activity;transferase activity, transferring glycosyl groups;transferase activity, transferring hexosyl groups	cell part;cytoplasmic part;endoplasmic reticulum membrane;endoplasmic reticulum part;integral to membrane;intracellular organelle part;intracellular part;intrinsic to membrane;membrane;membrane part;organelle membrane;organelle part	Completeproteome;Congenitaldisorderofglycosylation;Diseasemutation;Endoplasmicreticulum;Glycoprotein;Glycosyltransferase;Membrane;Polymorphism;Referenceproteome;Transferase;Transmembrane;Transmembranehelix	N-Glycan biosynthesis;Various types of N-glycan biosynthesis	Cluster -1906			6	6	6	13.6	13.6	13.6	55.65	0	19.578	2043400	35	3.24468e-06	0.00179508
-0.698012	-0.613774	-0.804183	-0.674305	-0.625721	-0.177763	-0.813691	-0.70325	-1.38312	-2.14776	0.933872	1.0987	1.19587	-0.0465233	0.63534	1.16804	1.05478	1.2016	0.937893	0.462009				+						biosynthetic process;carbohydrate biosynthetic process;carbohydrate metabolic process;cellular carbohydrate metabolic process;cellular macromolecule metabolic process;cellular metabolic process;cellular process;cellular protein metabolic process;dolichol-linked oligosaccharide biosynthetic process;glycosylation;macromolecule glycosylation;macromolecule metabolic process;macromolecule modification…	alpha-1,3-mannosyltransferase activity;alpha-1,6-mannosyltransferase activity;binding;calcium-dependent protein binding;catalytic activity;glycolipid 3-alpha-mannosyltransferase activity;glycolipid 6-alpha-mannosyltransferase activity;glycolipid mannosyltransferase activity;mannosyltransferase activity;protein binding;protein dimerization activity;protein heterodimerization activity;protein N-ter…	cell part;cytoplasm;cytoplasmic part;endoplasmic reticulum membrane;endoplasmic reticulum part;integral to membrane;intracellular membrane-bounded organelle;intracellular organelle;intracellular organelle part;intracellular part;intrinsic to membrane;membrane;membrane part;membrane-bounded organelle;nucleus;organelle;organelle membrane;organelle part;perinuclear region of cytoplasm	Alternativesplicing;Completeproteome;Congenitaldisorderofglycosylation;Glycosyltransferase;Membrane;Polymorphism;Referenceproteome;Transferase;Transmembrane;Transmembranehelix	N-Glycan biosynthesis;Various types of N-glycan biosynthesis	Cluster -1895			9	9	9	21.6	21.6	21.6	47.091	0	50.506	7386400	109	5.46706e-06	0.00142502
1.14654	1.1072	0.509785	0.926986	0.960939	-1.21028	-0.403398	0.00423923	1.02603	0.198988	-0.814352	0.190071	-0.109426	0.641772	0.491927	0.188519	-0.991612	-2.96171	-0.191876	-0.710339				+	+				Unt_Sal	biological regulation;cellular macromolecule metabolic process;cellular metabolic process;cellular nitrogen compound metabolic process;cellular process;cellular response to stimulus;cellular response to stress;demethylation;DNA dealkylation;DNA dealkylation involved in DNA repair;DNA demethylation;DNA metabolic process;DNA modification;DNA repair;macromolecule metabolic process;macromolecule modi…	binding;catalytic activity;cation binding;cytosine C-5 DNA demethylase activity;demethylase activity;DNA demethylase activity;DNA-N1-methyladenine dioxygenase activity;ferrous iron binding;hydrolase activity;ion binding;iron ion binding;metal ion binding;oxidoreductase activity;oxidoreductase activity, acting on paired donors, with incorporation or reduction of molecular oxygen;oxidoreductase act…	cell part;cytoskeleton;intracellular membrane-bounded organelle;intracellular non-membrane-bounded organelle;intracellular organelle;intracellular organelle part;intracellular part;membrane-bounded organelle;microtubule cytoskeleton;non-membrane-bounded organelle;nuclear part;nucleoplasm;nucleus;organelle;organelle part	3D-structure;Alternativesplicing;Completeproteome;Dioxygenase;DNAdamage;DNArepair;Iron;Magnesium;Metal-binding;Nucleus;Oxidoreductase;Polymorphism;Referenceproteome		Cluster -1905			2	2	2	7.7	7.7	7.7	29.322	0	4.7024	568460	21	0.017321	0.00691518
-0.923308	-1.01349	-0.78713	-0.270481	-0.559942	-0.99163	-1.49623	-1.11632	-0.743155	-1.18798	0.742945	0.480879	0.360644	0.547164	0.589614	1.35368	1.22611	1.28947	1.26573	1.23343				+						biological regulation;cell differentiation;cellular developmental process;cellular macromolecule metabolic process;cellular metabolic process;cellular nitrogen compound metabolic process;cellular process;demethylation;developmental process;establishment of localization;establishment of localization in cell;establishment of RNA localization;gamete generation;intracellular transport;macromolecule m…	binding;catalytic activity;cation binding;demethylase activity;ion binding;metal ion binding;oxidative RNA demethylase activity;oxidoreductase activity;oxidoreductase activity, acting on paired donors, with incorporation or reduction of molecular oxygen;oxidoreductase activity, acting on paired donors, with incorporation or reduction of molecular oxygen, 2-oxoglutarate as one donor, and incorpora…	cell part;intracellular membrane-bounded organelle;intracellular organelle;intracellular organelle part;intracellular part;membrane-bounded organelle;nuclear body;nuclear part;nuclear speck;nucleoplasm part;nucleus;organelle;organelle part	3D-structure;Acetylation;Alternativesplicing;Coiledcoil;Completeproteome;Differentiation;Dioxygenase;Iron;Metal-binding;Nucleus;Oxidoreductase;Phosphoprotein;Referenceproteome;Spermatogenesis		Cluster -1895			12	12	12	42.4	42.4	42.4	44.255	0	106.68	5473200	106	1.99479e-11	0.000567742
-1.08816	-0.561834	-0.415026	-0.261096	1.05544	0.366628	0.403489	0.780464	1.44024	-0.162779	0.374492	0.407639	0.0436352	1.22341	0.914316	-0.131258	-3.15152	-0.395373	-0.285303	-0.557395				+						cellular macromolecule metabolic process;cellular metabolic process;cellular nitrogen compound metabolic process;cellular process;cellular response to stimulus;cellular response to stress;macromolecule metabolic process;macromolecule methylation;macromolecule modification;metabolic process;methylation;ncRNA metabolic process;ncRNA processing;nitrogen compound metabolic process;nucleic acid metabo…	binding;catalytic activity;cation binding;ion binding;iron ion binding;metal ion binding;methyltransferase activity;nucleic acid binding;oxidoreductase activity;oxidoreductase activity, acting on paired donors, with incorporation or reduction of molecular oxygen;oxidoreductase activity, acting on paired donors, with incorporation or reduction of molecular oxygen, 2-oxoglutarate as one donor, and …	cell part;cytoplasmic part;cytoskeleton;cytosol;intracellular membrane-bounded organelle;intracellular non-membrane-bounded organelle;intracellular organelle;intracellular organelle part;intracellular part;membrane-bounded organelle;microtubule cytoskeleton;non-membrane-bounded organelle;nuclear part;nucleoplasm;nucleus;organelle;organelle part	3D-structure;Alternativesplicing;Completeproteome;Cytoplasm;Iron;Metal-binding;Methyltransferase;Multifunctionalenzyme;Nucleus;Oxidoreductase;Referenceproteome;RNA-binding;S-adenosyl-L-methionine;Transferase;Zinc		Cluster -1904			3	3	3	8	8	8	75.208	0.0018464	2.4811	732360	5	0.0342722	0.00845944
0.259438	-0.18402	-0.187295	-0.46783	0.609282	-0.79076	-1.47201	-1.26126	-0.694661	-0.210278	1.4247	1.75969	0.401888	1.70679	1.87608	-0.636	-0.277363	-0.702725	-0.613639	-0.540024				+						anatomical structure development;apoptosis;arachidonic acid metabolic process;biological regulation;biosynthetic process;carboxylic acid biosynthetic process;carboxylic acid metabolic process;cell death;cellular biosynthetic process;cellular ketone metabolic process;cellular lipid metabolic process;cellular metabolic process;cellular process;death;developmental process;developmental process invol…	arachidonate 15-lipoxygenase activity;binding;calcium ion binding;catalytic activity;cation binding;dioxygenase activity;ion binding;iron ion binding;lipid binding;lipoxygenase activity;metal ion binding;oxidoreductase activity;oxidoreductase activity, acting on single donors with incorporation of molecular oxygen;oxidoreductase activity, acting on single donors with incorporation of molecular ox…	cell part;cytoplasm;cytoplasmic part;cytoskeleton;cytosol;extracellular membrane-bounded organelle;extracellular organelle;extracellular region part;extracellular vesicular exosome;extrinsic to membrane;intracellular;intracellular membrane-bounded organelle;intracellular non-membrane-bounded organelle;intracellular organelle;intracellular part;membrane;membrane part;membrane-bounded organelle;mem…	3D-structure;Alternativesplicing;Calcium;Cellmembrane;Completeproteome;Cytoplasm;Cytoskeleton;Dioxygenase;Iron;Lipid-binding;Lipidmetabolism;Membrane;Metal-binding;Nucleus;Oxidoreductase;Polymorphism;Referenceproteome	Arachidonic acid metabolism	Cluster -1904			15	15	15	27.8	27.8	27.8	75.856	0	68.456	7113000	81	2.32554e-06	0.00650847
-3.16128	-0.228676	-1.68452	-0.111349	-0.886964	0.625394	-0.0368995	0.234495	0.348606	1.27778	0.590738	0.0332394	0.79231	1.00119	0.73128	0.141561	0.639977	0.200713	-0.284236	-0.223351				+			+		Unt_Tor_Sal	anatomical structure morphogenesis;behavior;behavioral defense response;behavioral fear response;biological regulation;cell communication;cell part morphogenesis;cell projection morphogenesis;cell projection organization;cell-cell signaling;cellular component morphogenesis;cellular component organization;cellular component organization at cellular level;cellular component organization or biogenes…	binding;enzyme activator activity;enzyme binding;enzyme regulator activity;GTPase binding;GTPase regulator activity;guanyl-nucleotide exchange factor activity;identical protein binding;kinase activator activity;kinase regulator activity;nucleoside-triphosphatase regulator activity;protein binding;protein dimerization activity;protein homodimerization activity;protein kinase activator activity;pro…	cell part;cell projection;cell projection part;centrosome;cytoplasmic part;cytoskeletal part;cytosol;dendrite;dendritic spine;early endosome;endosome;growth cone;intracellular membrane-bounded organelle;intracellular non-membrane-bounded organelle;intracellular organelle;intracellular organelle part;intracellular part;lamellipodium;macromolecular complex;membrane-bounded organelle;microtubule org…	Acetylation;Alternativesplicing;Amyotrophiclateralsclerosis;Completeproteome;Guanine-nucleotidereleasingfactor;Neurodegeneration;Phosphoprotein;Polymorphism;Referenceproteome;Repeat	Amyotrophic lateral sclerosis (ALS)	Cluster -1906			4	4	4	3.3	3.3	3.3	183.63	0	7.1589	637320	13	0.00378122	0.00111091
0.587061	0.876469	0.74857	0.0152472	1.30626	-0.596678	-1.22824	-0.660771	-1.35637	-1.64965	0.037944	-1.30056	0.67345	0.0422497	-1.61361	0.386464	0.774312	0.544279	1.05158	1.36199				+						biological regulation;cell surface receptor linked signaling pathway;cellular process;cellular response to stimulus;establishment of cell polarity;establishment of cell polarity involved in ameboidal cell migration;establishment or maintenance of cell polarity;hippo signaling cascade;intracellular signal transduction;positive regulation of biological process;positive regulation of blood vessel en…	binding;identical protein binding;protein binding	apical plasma membrane;cell junction;cell part;cell projection;cell-cell junction;cytoplasm;cytoplasmic part;cytoplasmic vesicle;cytosol;intracellular organelle;intracellular part;lamellipodium;membrane part;occluding junction;organelle;plasma membrane part;tight junction;vesicle	Alternativesplicing;Celljunction;Coiledcoil;Completeproteome;Phosphoprotein;Polymorphism;Referenceproteome;Tightjunction;Ublconjugation;Wntsignalingpathway	Tight junction	Cluster -1892			5	5	5	7.3	7.3	7.3	106.57	0.006158	1.9511	1709200	18	0.000337168	0.00072211
0.682915	0.232104	0.525325	0.724174	0.192615	0.47867	0.366012	-0.333745	0.825797	0.117347	0.096648	0.180229	0.477227	0.108414	0.652897	-0.116227	-0.17908	-3.07254	-2.45587	0.497088				+	+			+	Sal_Tor_Sal;Unt_Sal	biological regulation;cell surface receptor linked signaling pathway;cellular process;cellular response to stimulus;hippo signaling cascade;intracellular signal transduction;regulation of biological process;regulation of cellular process;response to stimulus;signal transduction;Wnt receptor signaling pathway		apical plasma membrane;cell junction;cell part;cell-cell junction;cytoplasmic part;cytoplasmic vesicle;cytosol;endosome;intracellular membrane-bounded organelle;intracellular organelle;intracellular part;membrane part;membrane-bounded organelle;occluding junction;organelle;plasma membrane part;recycling endosome;tight junction;vesicle	Alternativesplicing;Coiledcoil;Completeproteome;Endosome;Phosphoprotein;Polymorphism;Referenceproteome;Wntsignalingpathway		Cluster -1905			4	4	4	6.7	6.7	6.7	85.763	0	10.382	1296300	19	0.0365722	0.00119089
-1.69086	-1.24251	-0.760226	0.347411	-0.519542	0.996749	0.798611	0.862666	1.34995	1.08433	0.969731	0.785704	0.440006	0.438334	0.877449	-1.77997	-1.00852	-0.507978	-0.548248	-0.893086				+							binding;catalytic activity;cation binding;hydrolase activity;ion binding;metal ion binding;metallopeptidase activity;peptidase activity;peptidase activity, acting on L-amino acid peptides;transition metal ion binding;zinc ion binding		Alternativesplicing;Completeproteome;Hydrolase;Metal-binding;Metalloprotease;Polymorphism;Protease;Referenceproteome;Zinc		Cluster -1904			5	5	5	17.5	17.5	17.5	41.263	0	16.251	1896700	30	8.94647e-06	0.000321782
-1.41204	-0.691763	-0.409098	-0.237953	-0.148991	0.635074	0.9935	0.512214	1.75541	1.81439	0.163885	-1.09447	0.306724	1.11536	0.856736	-0.829771	-0.144865	-1.12322	-1.68752	-0.373593				+						cell cycle phase;cell cycle process;cell division;cellular component organization;cellular component organization at cellular level;cellular component organization or biogenesis;cellular component organization or biogenesis at cellular level;cellular macromolecule metabolic process;cellular metabolic process;cellular process;cellular protein metabolic process;macromolecule metabolic process;macro…		anaphase-promoting complex;cell part;cullin-RING ubiquitin ligase complex;cytoplasm;intracellular organelle part;intracellular part;macromolecular complex;nuclear part;nuclear ubiquitin ligase complex;organelle part;protein complex;ubiquitin ligase complex	3D-structure;Acetylation;Cellcycle;Celldivision;Completeproteome;Cytoplasm;Mitosis;Nucleus;Referenceproteome;Ublconjugationpathway		Cluster -1904			1	1	1	10.9	10.9	10.9	11.667	0.0087771	1.7964	276560	6	0.000901606	0.000958955
0.645653	0.120868	0.583435	1.73874	1.37877	-0.138558	-1.07796	-0.219934	-1.75115	-2.02341	-1.30256	-0.151989	-1.01466	0.114403	0.570431	0.511184	0.782747	0.0341711	0.260134	0.939685				+						anatomical structure development;anatomical structure formation involved in morphogenesis;atrial septum development;axon guidance;biological regulation;calcium ion homeostasis;calcium ion transport;calcium-mediated signaling;cardiac muscle contraction;cardiac septum development;cation homeostasis;cation transport;cell junction assembly;cell junction organization;cell-cell junction assembly;cell-c…	ATPase binding;binding;binding, bridging;channel regulator activity;cytoskeletal protein binding;enzyme binding;ion channel binding;kinase binding;potassium channel regulator activity;protein binding;protein binding, bridging;protein kinase binding;spectrin binding;structural constituent of cytoskeleton;structural molecule activity	A band;apical plasma membrane;basolateral plasma membrane;cell junction;cell part;cell projection;cell-cell contact zone;cell-cell junction;contractile fiber part;costamere;cytoplasmic part;cytoskeleton;cytosol;integral to membrane;integral to plasma membrane;intercalated disc;intracellular;intracellular non-membrane-bounded organelle;intracellular organelle;intracellular part;intrinsic to membra…	3D-structure;Alternativesplicing;ANKrepeat;Celljunction;Cellmembrane;Completeproteome;Cytoplasm;Cytoskeleton;Diseasemutation;LongQTsyndrome;Membrane;Phosphoprotein;Polymorphism;Postsynapticcellmembrane;Referenceproteome;Repeat;Synapse		Cluster -1892			8	7	6	2.6	2.4	2.2	433.71	0	9.1918	534080	12	0.00187027	0.0012007
-0.233271	0.214677	0.451894	0.800023	0.140582	-0.105449	-0.541688	-0.145953	-3.86784	-0.543701	0.394017	-0.288642	0.0170356	0.162335	0.553087	0.524026	0.862767	0.549256	0.486042	0.570806				+						anatomical structure development;behavior;biological regulation;cellular process;developmental process;establishment of localization;locomotory behavior;regulation of biological process;regulation of biomineral tissue development;regulation of bone mineralization;regulation of developmental process;regulation of multicellular organismal development;regulation of multicellular organismal process;r…	active transmembrane transporter activity;anion transmembrane transporter activity;inorganic anion transmembrane transporter activity;inorganic diphosphate transmembrane transporter activity;inorganic phosphate transmembrane transporter activity;ion transmembrane transporter activity;phosphate ion transmembrane transporter activity;secondary active transmembrane transporter activity;substrate-spe…	cell part;integral to membrane;integral to plasma membrane;intrinsic to membrane;intrinsic to plasma membrane;membrane;membrane part;outer membrane;plasma membrane;plasma membrane part	Alternativesplicing;Completeproteome;Deafness;Diseasemutation;Membrane;Phosphatetransport;Referenceproteome;Transmembrane;Transmembranehelix;Transport		Cluster -1847			7	7	7	16.5	16.5	16.5	54.24	0	13.651	1169600	50	0.035179	0.00604745
0.0330093	-1.43941	-1.50292	-0.643593	-0.530433	0.445388	0.53764	-0.00950988	-0.1325	0.0597072	1.24468	1.04691	2.16466	1.2797	0.936789	-0.447959	-0.155716	-0.395646	-1.50457	-0.986233				+			+	+	Sal_Tor_Sal;Unt_Tor_Sal	biological regulation;cellular process;early endosome to late endosome transport;endosome transport;establishment of localization;establishment of localization in cell;establishment of protein localization;intracellular transport;negative regulation of biological process;negative regulation of cellular component organization;negative regulation of cellular process;negative regulation of organelle…	binding;enzyme activator activity;enzyme binding;enzyme regulator activity;GTPase activator activity;GTPase binding;GTPase regulator activity;guanyl-nucleotide exchange factor activity;nucleoside-triphosphatase regulator activity;protein binding;Rab GTPase binding;Ras GTPase binding;small GTPase binding	cell part;cytoplasm;cytoplasmic membrane-bounded vesicle;cytoplasmic part;cytoplasmic vesicle;cytoplasmic vesicle membrane;cytoplasmic vesicle part;early endosome;endosome;intracellular membrane-bounded organelle;intracellular organelle;intracellular organelle part;intracellular part;late endosome;lysosome;lytic vacuole;melanosome;membrane;membrane-bounded organelle;membrane-bounded vesicle;organ…	3D-structure;ANKrepeat;Cellmembrane;Completeproteome;Cytoplasmicvesicle;Endosome;GTPaseactivation;Guanine-nucleotidereleasingfactor;Lysosome;Membrane;Phosphoprotein;Polymorphism;Proteintransport;Referenceproteome;Repeat;Transport		Cluster -1906			10	10	10	13	13	13	116.98	0	17.382	6099500	39	1.58722e-05	0.000782609
0.354867	0.254476	0.154589	0.284361	0.845415	0.89347	0.958265	0.628373	0.897906	0.988168	-1.8166	-2.183	-1.53082	-1.08782	-1.36425	0.209236	0.313603	0.352775	0.515491	0.331508				+			+	+	Sal_Tor_Sal;Unt_Tor_Sal	biological regulation;cell cycle cytokinesis;cell cycle phase;cell cycle process;cell differentiation;cellular component assembly;cellular component assembly at cellular level;cellular component organization;cellular component organization at cellular level;cellular component organization or biogenesis;cellular component organization or biogenesis at cellular level;cellular developmental process;…	actin binding;binding;cytoskeletal protein binding;protein binding	actin cytoskeleton;actomyosin contractile ring;cell cortex part;cell division site part;cell part;contractile ring;cytoplasmic part;cytoskeletal part;cytoskeleton;intracellular membrane-bounded organelle;intracellular non-membrane-bounded organelle;intracellular organelle;intracellular organelle part;intracellular part;membrane-bounded organelle;non-membrane-bounded organelle;nuclear part;nucleop…	3D-structure;Acetylation;Actin-binding;Alternativesplicing;Cellcycle;Celldivision;Coiledcoil;Completeproteome;Cytoplasm;Cytoskeleton;Diseasemutation;Mitosis;Nucleus;Phosphoprotein;Polymorphism;Referenceproteome;Ublconjugation		Cluster -1902			15	15	15	17	17	17	124.2	0	114.93	3431000	98	5.17677e-10	0
-1.68206	-1.76179	-2.08339	-0.59963	-0.537603	0.735226	-0.106639	0.295818	0.457858	-0.186644	1.19525	1.02742	1.21783	1.07886	1.16614	0.156882	0.0401832	0.504101	-0.435378	-0.482444				+			+		Unt_Tor_Sal	actin cytoskeleton organization;actin cytoskeleton reorganization;actin filament-based process;anatomical structure morphogenesis;biological adhesion;biological regulation;cell adhesion;cell morphogenesis;cell morphogenesis involved in differentiation;cell-substrate adhesion;cellular component morphogenesis;cellular component organization;cellular component organization at cellular level;cellular…	actin binding;actin filament binding;binding;cation binding;collagen binding;cytoskeletal protein binding;ion binding;metal ion binding;molecular transducer activity;protein binding;receptor activity;signal transducer activity;signaling receptor activity;transmembrane signaling receptor activity	cell part;cell projection membrane;cell projection part;cell surface;cytoplasmic part;endosomal part;endosome membrane;extracellular membrane-bounded organelle;extracellular organelle;extracellular region part;extracellular vesicular exosome;filopodium membrane;integral to membrane;intracellular organelle part;intracellular part;intrinsic to membrane;lamellipodium membrane;leading edge membrane;m…	3D-structure;Alternativesplicing;Cellmembrane;Cellprojection;Completeproteome;Disulfidebond;Glycoprotein;Hypotrichosis;Membrane;Metal-binding;Phosphoprotein;Polymorphism;Receptor;Referenceproteome;Signal;Transmembrane;Transmembranehelix		Cluster -1906			4	3	3	7.8	5.7	5.7	62.788	0	7.0579	625460	26	2.90871e-06	0.000130081
-1.51283	-1.35633	-1.67679	-1.12115	-0.913132	0.79529	0.816324	0.433729	1.29293	1.07041	0.517505	0.84157	0.789821	1.37832	0.911182	-0.543428	-0.830499	-0.466022	-0.357698	-0.0692074				+						biological regulation;cell differentiation;cellular developmental process;cellular process;cellular response to stimulus;developmental process;epithelial cell differentiation;negative regulation of apoptosis;negative regulation of biological process;negative regulation of catalytic activity;negative regulation of cell death;negative regulation of cellular process;negative regulation of cytokine s…	binding;calcium ion binding;calcium-dependent phospholipid binding;calcium-dependent protein binding;cation binding;enzyme inhibitor activity;enzyme regulator activity;identical protein binding;ion binding;lipase inhibitor activity;lipid binding;metal ion binding;NF-kappaB binding;phospholipase inhibitor activity;phospholipid binding;protein binding;transcription factor binding	cell part;cell surface;cytoplasm;cytoplasmic part;extracellular membrane-bounded organelle;extracellular organelle;extracellular region part;extracellular vesicular exosome;intracellular membrane-bounded organelle;intracellular organelle;intracellular organelle part;intracellular part;membrane;membrane-bounded organelle;membrane-bounded vesicle;nuclear membrane;nuclear part;nucleus;organelle;orga…	3D-structure;Acetylation;Alternativesplicing;Annexin;Calcium;Calcium/phospholipid-binding;Completeproteome;Directproteinsequencing;Phosphoprotein;Polymorphism;Referenceproteome;Repeat		Cluster -1904			25	25	25	62.1	62.1	62.1	35.882	0	323.31	60558000	286	4.48897e-09	0.00603805
-0.44379	-1.23091	-0.166767	0.272647	0.745161	1.53899	0.743027	0.899506	1.90983	1.4168	0.0390165	-0.0800059	0.290374	-0.670711	-0.383356	-1.24027	-0.149016	-1.4785	-1.63307	-0.378961				+						biological regulation;blood coagulation;cellular component organization;cellular component organization at cellular level;cellular component organization or biogenesis;cellular component organization or biogenesis at cellular level;cellular process;coagulation;endosome organization;endosome transport;establishment of localization;establishment of localization in cell;hemostasis;intracellular tran…	actin binding;actin filament binding;binding;calcium ion binding;calcium-dependent phospholipid binding;cation binding;cytoskeletal protein binding;ion binding;lipid binding;metal ion binding;phosphatidylinositol binding;phosphatidylinositol-3,4,5-trisphosphate binding;phosphatidylinositol-3,4-bisphosphate binding;phosphatidylinositol-4,5-bisphosphate binding;phospholipid binding;protein binding	cell part;cytoplasmic part;cytosol;endosomal part;endosome membrane;extracellular membrane-bounded organelle;extracellular organelle;extracellular region part;extracellular vesicular exosome;intracellular organelle part;intracellular part;late endosome membrane;membrane;membrane-bounded organelle;membrane-bounded vesicle;organelle;organelle membrane;organelle part;plasma membrane;vesicle	3D-structure;Alternativesplicing;Annexin;Bloodcoagulation;Calcium;Calcium/phospholipid-binding;Completeproteome;Hemostasis;Metal-binding;Polymorphism;Referenceproteome;Repeat		Cluster -1905			2	2	2	7.3	7.3	7.3	36.879	0	3.9956	214110	5	0.000142037	0.000214993
0.00348759	0.02415	-0.143408	0.230596	0.163373	1.05464	0.797112	0.90682	1.08133	1.15176	0.22214	0.537601	0.643428	0.393755	0.572108	-1.7823	-2.11132	-0.95588	-1.67768	-1.11171				+	+	+		+	Sal_Tor_Sal;Unt_Sal;Unt_Tor	cellular metabolic process;cellular process;defense response;heterocycle metabolic process;inflammatory response;metabolic process;reactive oxygen species metabolic process;response to stimulus;response to stress;response to wounding;small molecule metabolic process;vitamin B6 metabolic process;vitamin metabolic process;water-soluble vitamin metabolic process	2 iron, 2 sulfur cluster binding;aldehyde oxidase activity;binding;catalytic activity;cation binding;coenzyme binding;cofactor binding;electron carrier activity;flavin adenine dinucleotide binding;ion binding;iron ion binding;iron-sulfur cluster binding;metal cluster binding;metal ion binding;molybdopterin cofactor binding;NAD binding;nucleotide binding;oxidoreductase activity;oxidoreductase acti…	cell part;cytoplasm;cytoplasmic part;cytosol;extracellular membrane-bounded organelle;extracellular organelle;extracellular region part;extracellular vesicular exosome;intracellular part;membrane-bounded organelle;membrane-bounded vesicle;organelle;vesicle	2Fe-2S;Completeproteome;Cytoplasm;FAD;Flavoprotein;Iron;Iron-sulfur;Metal-binding;Molybdenum;Oxidoreductase;Phosphoprotein;Polymorphism;Referenceproteome	Drug metabolism - cytochrome P450;Nicotinate and nicotinamide metabolism;Tryptophan metabolism;Tyrosine metabolism;Valine, leucine and isoleucine degradation;Vitamin B6 metabolism	Cluster -1905			15	15	15	12.4	12.4	12.4	147.92	0	21.931	2532600	55	8.6699e-10	0
0.819013	0.572776	0.228226	0.764944	1.49107	0.915233	0.59499	-0.136567	0.759861	1.78721	-1.43028	-0.400431	-0.298313	0.532338	-0.133225	-1.21622	-1.2478	-0.96642	-1.56025	-1.07615				+						cellular component organization;cellular component organization or biogenesis;cellular process;establishment of localization;establishment of localization in cell;establishment of protein localization;Golgi vesicle transport;intracellular protein transport;intracellular transport;membrane organization;post-Golgi vesicle-mediated transport;protein transport;transport;vesicle-mediated transport;vir…	protein transporter activity;substrate-specific transporter activity;transporter activity	AP-1 adaptor complex;AP-type membrane coat adaptor complex;cell part;clathrin adaptor complex;cytoplasmic membrane-bounded vesicle;cytoplasmic part;cytoplasmic vesicle;cytoplasmic vesicle part;endosomal part;endosome membrane;Golgi apparatus;Golgi apparatus part;Golgi membrane;Golgi-associated vesicle;intracellular membrane-bounded organelle;intracellular organelle;intracellular organelle part;in…	3D-structure;Completeproteome;Cytoplasmicvesicle;Endosome;Golgiapparatus;Host-virusinteraction;Membrane;Polymorphism;Proteintransport;Referenceproteome;Transport		Cluster -1905			8	8	8	11.6	11.6	11.6	87.116	0	28.525	1790300	53	6.31958e-05	0.00917998
-0.445982	0.542203	0.128258	0.220642	0.211429	-0.977664	-2.11393	-1.49613	-0.102885	-2.1381	-0.418783	1.29998	0.485408	1.01368	0.625889	1.27488	0.48345	0.567192	0.641732	0.198733				+						cellular component organization;cellular component organization or biogenesis;cellular process;establishment of localization;establishment of localization in cell;establishment of protein localization;Golgi vesicle transport;intracellular protein transport;intracellular transport;membrane organization;post-Golgi vesicle-mediated transport;protein transport;transport;vesicle-mediated transport	protein transporter activity;substrate-specific transporter activity;transporter activity	AP-type membrane coat adaptor complex;cell part;clathrin adaptor complex;coated pit;cytoplasmic part;endosomal part;endosome lumen;Golgi apparatus part;Golgi membrane;intracellular organelle lumen;intracellular organelle part;intracellular part;macromolecular complex;membrane;membrane part;membrane-enclosed lumen;organelle lumen;organelle membrane;organelle part;protein complex;trans-Golgi networ…	3D-structure;Alternativesplicing;Coatedpit;Completeproteome;Golgiapparatus;Membrane;Polymorphism;Proteintransport;Referenceproteome;Transport	Lysosome	Cluster -1892			9	9	9	14.5	14.5	14.5	83.259	0	14.737	1674500	45	0.00020783	0.00911538
-0.511577	-0.849211	-0.600752	-0.174928	-0.0771808	-1.31663	-1.37297	-1.66973	0.0375988	-0.686123	0.510991	0.244926	1.45468	1.74284	0.452326	0.459318	1.32156	1.55921	0.255301	-0.77965				+			+		Unt_Tor_Sal	biological regulation;cell communication;cell-cell signaling;cellular process;chordate embryonic development;developmental process;embryo development;embryo development ending in birth or egg hatching;establishment of localization;establishment of protein localization;in utero embryonic development;negative regulation of catalytic activity;negative regulation of molecular function;protein transpo…	beta-amyloid binding;binding;enzyme binding;enzyme inhibitor activity;enzyme regulator activity;protein binding	cell part;cytoplasmic part;intracellular part;perinuclear region of cytoplasm	3D-structure;Acetylation;Completeproteome;Cytoplasm;Phosphoprotein;Polymorphism;Proteintransport;Referenceproteome;Repeat;Transport		Cluster -1895			3	3	3	8.3	8.3	8.3	61.453	0	8.8912	711270	9	0.00164526	0.00013036
-0.854881	-1.05835	-0.84509	-0.61615	-0.263066	-0.879995	-1.17076	-0.70634	-0.790538	-1.86132	1.07392	1.33579	1.41092	1.03304	1.20352	0.660175	0.613388	0.655852	0.481156	0.578733				+	+		+		Unt_Sal;Unt_Tor_Sal	alcohol metabolic process;anatomical structure development;behavior;behavioral interaction between organisms;biological regulation;cation homeostasis;cell surface receptor linked signaling pathway;cellular cation homeostasis;cellular chemical homeostasis;cellular component organization;cellular component organization at cellular level;cellular component organization or biogenesis;cellular compone…	binding;carbohydrate binding;cation binding;DNA binding;endopeptidase inhibitor activity;endopeptidase regulator activity;enzyme inhibitor activity;enzyme regulator activity;glycosaminoglycan binding;heparin binding;identical protein binding;ion binding;metal ion binding;nucleic acid binding;pattern binding;peptidase inhibitor activity;peptidase regulator activity;polysaccharide binding;protein b…	cell part;extracellular membrane-bounded organelle;extracellular organelle;extracellular region part;extracellular vesicular exosome;integral to membrane;intracellular membrane-bounded organelle;intracellular organelle;intracellular part;intrinsic to membrane;membrane;membrane part;membrane-bounded organelle;membrane-bounded vesicle;nucleus;organelle;plasma membrane;vesicle	Alternativesplicing;Cellmembrane;Completeproteome;Disulfidebond;DNA-binding;Glycoprotein;Membrane;Nucleus;Polymorphism;Proteaseinhibitor;Referenceproteome;Serineproteaseinhibitor;Signal;Transmembrane;Transmembranehelix		Cluster -1895			17	16	16	27.5	26.5	26.5	86.955	0	139.77	5981000	114	2.46094e-09	0
-0.968048	0.0248805	-0.621007	-0.869237	-1.39948	-0.28888	0.456096	-1.19814	-0.210286	-0.0312258	1.32354	1.35484	1.1414	2.09732	1.46114	-0.889081	-0.880448	-0.434354	-0.104458	0.0354353				+			+	+	Sal_Tor_Sal;Unt_Tor_Sal	acylglycerol catabolic process;acylglycerol metabolic process;alcohol metabolic process;anatomical structure development;anatomical structure morphogenesis;artery morphogenesis;biological regulation;biosynthetic process;blood coagulation;blood vessel morphogenesis;catabolic process;cell migration;cell motility;cellular biosynthetic process;cellular catabolic process;cellular component assembly;ce…	binding;carbohydrate binding;cholesterol transporter activity;enzyme binding;glycosaminoglycan binding;heparin binding;lipase binding;lipid binding;lipid transporter activity;lipoprotein particle receptor binding;low-density lipoprotein particle receptor binding;pattern binding;phospholipid binding;polysaccharide binding;protein binding;receptor binding;sterol transporter activity;substrate-speci…	actin cytoskeleton;cell body;cell part;chylomicron;chylomicron remnant;clathrin coated vesicle membrane;clathrin-coated endocytic vesicle membrane;coated vesicle membrane;cytoplasm;cytoplasmic membrane-bounded vesicle lumen;cytoplasmic part;cytoplasmic vesicle membrane;cytoplasmic vesicle part;cytoskeleton;cytosol;early endosome;endocytic vesicle lumen;endocytic vesicle membrane;endoplasmic retic…	Acetylation;Atherosclerosis;Cholesterolmetabolism;Chylomicron;Completeproteome;Cytoplasm;Directproteinsequencing;Diseasemutation;Disulfidebond;Glycoprotein;Heparin-binding;LDL;Lipidmetabolism;Lipidtransport;Lipoprotein;Palmitate;Phosphoprotein;Polymorphism;Referenceproteome;RNAediting;Secreted;Signal;Steroidmetabolism;Sterolmetabolism;Transport;VLDL	Fat digestion and absorption;Vitamin digestion and absorption	Cluster -1904			11	8	8	2.2	1.4	1.4	515.6	0	7.8215	2568400	24	8.02831e-06	2.33918e-05
0.630314	-0.248793	0.766798	0.313358	-0.195022	1.26738	0.510017	1.10808	1.0806	0.555667	0.630542	0.732394	0.663552	-0.893035	0.385122	-1.55036	-1.07544	-1.36321	-1.62121	-1.69675				+						biological regulation;catabolic process;cellular catabolic process;cellular macromolecule metabolic process;cellular metabolic process;cellular nitrogen compound catabolic process;cellular nitrogen compound metabolic process;cellular process;cytidine catabolic process;cytidine deamination;cytidine metabolic process;defense response;defense response to virus;demethylation;DNA dealkylation;DNA deme…	binding;catalytic activity;cation binding;hydrolase activity;hydrolase activity, acting on carbon-nitrogen (but not peptide) bonds;hydrolase activity, acting on carbon-nitrogen (but not peptide) bonds, in cyclic amidines;ion binding;metal ion binding;transition metal ion binding;zinc ion binding	cell part;cytoplasm;intracellular membrane-bounded organelle;intracellular organelle;intracellular part;membrane-bounded organelle;nucleus;organelle	3D-structure;Antiviraldefense;Completeproteome;Cytoplasm;Host-virusinteraction;Hydrolase;Immunity;Innateimmunity;Metal-binding;Nucleus;Referenceproteome;Zinc	Atrazine degradation	Cluster -1905			5	5	4	31.1	31.1	24.7	22.826	0	12.389	1737400	47	3.61512e-06	0.000493827
1.36079	1.18634	-0.235323	1.07882	-0.365769	-0.718508	-1.45302	-0.43388	-1.84851	0.375668	-0.587363	-0.324385	-0.0552845	0.234999	-0.72647	-1.39278	1.32509	1.39577	1.15453	0.0292884				+						base conversion or substitution editing;biological regulation;catabolic process;cellular catabolic process;cellular macromolecule metabolic process;cellular metabolic process;cellular nitrogen compound catabolic process;cellular nitrogen compound metabolic process;cellular process;cytidine catabolic process;cytidine deamination;cytidine metabolic process;defense response;defense response to virus…	binding;catalytic activity;cation binding;cytidine deaminase activity;deaminase activity;deoxycytidine deaminase activity;hydrolase activity;hydrolase activity, acting on carbon-nitrogen (but not peptide) bonds;hydrolase activity, acting on carbon-nitrogen (but not peptide) bonds, in cyclic amidines;identical protein binding;ion binding;metal ion binding;nucleic acid binding;protein binding;prote…	apolipoprotein B mRNA editing enzyme complex;cell part;cytoplasm;cytoplasmic mRNA processing body;cytoplasmic part;cytosol;intracellular non-membrane-bounded organelle;intracellular organelle;intracellular organelle part;intracellular part;macromolecular complex;non-membrane-bounded organelle;nuclear part;organelle;organelle part;protein complex;ribonucleoprotein complex;RNA granule	3D-structure;Alternativesplicing;Antiviraldefense;Completeproteome;Cytoplasm;Host-virusinteraction;Hydrolase;Immunity;Innateimmunity;Metal-binding;Nucleus;Phosphoprotein;Polymorphism;Referenceproteome;Repeat;Ublconjugation;Zinc	Atrazine degradation	Cluster -1892			3	3	3	8.1	8.1	8.1	46.407	0	4.8634	525480	19	0.0614057	0.0080353
-1.43763	-0.38897	-0.562994	-0.372397	-0.242051	0.537411	0.624759	0.356843	-1.6599	0.286651	1.41287	0.765725	1.09386	1.06069	1.65195	0.0467026	-0.208385	-1.667	0.164448	-1.46258				+			+	+	Sal_Tor_Sal;Unt_Tor_Sal	acylglycerol catabolic process;acylglycerol metabolic process;alcohol metabolic process;biological regulation;carbohydrate homeostasis;catabolic process;cell surface receptor linked signaling pathway;cellular catabolic process;cellular chemical homeostasis;cellular component assembly;cellular component organization;cellular component organization or biogenesis;cellular glucose homeostasis;cellula…	binding;cholesterol binding;enzyme inhibitor activity;enzyme regulator activity;high-density lipoprotein particle receptor binding;lipase inhibitor activity;lipid binding;lipoprotein particle receptor binding;phospholipid binding;protein binding;receptor binding;steroid binding;sterol binding	cell part;chylomicron;cytoplasmic part;early endosome;endosome;extracellular membrane-bounded organelle;extracellular organelle;extracellular region;extracellular region part;extracellular space;extracellular vesicular exosome;high-density lipoprotein particle;intermediate-density lipoprotein particle;intracellular membrane-bounded organelle;intracellular organelle;intracellular part;macromolecul…	3D-structure;Chylomicron;Completeproteome;Directproteinsequencing;Diseasemutation;Glycoprotein;Lipiddegradation;Lipidmetabolism;Lipidtransport;Polymorphism;Referenceproteome;Secreted;Sialicacid;Signal;Transport;VLDL	PPAR signaling pathway	Cluster -1906			1	1	1	16.2	16.2	16.2	10.852	0	41.722	1518900	18	0.00279141	0.000206304
-0.666189	-0.515705	-1.17729	-0.404767	-0.297566	0.239222	0.355393	0.197785	-1.33011	-0.918314	1.63533	1.67387	1.27294	1.37652	1.59176	-1.04448	-0.837739	-0.506761	-0.189988	-0.453908				+			+	+	Sal_Tor_Sal;Unt_Tor_Sal	acylglycerol catabolic process;acylglycerol metabolic process;aging;alcohol metabolic process;alpha-amino-3-hydroxy-5-methyl-4-isoxazole propionate receptor clustering;anatomical structure morphogenesis;artery morphogenesis;axon regeneration;axonogenesis;biological regulation;biosynthetic process;blood vessel morphogenesis;calcium ion homeostasis;carboxylic acid transport;catabolic process;cation…	antioxidant activity;beta-amyloid binding;binding;carbohydrate binding;cation binding;cholesterol binding;cholesterol transporter activity;cytoskeletal protein binding;enzyme activator activity;enzyme regulator activity;glycosaminoglycan binding;heparin binding;hydroxyapatite binding;identical protein binding;ion binding;lipid binding;lipid transporter activity;lipoprotein particle binding;lipopr…	blood microparticle;cell body;cell part;cell projection;chylomicron;cytoplasm;cytoplasmic membrane-bounded vesicle lumen;cytoplasmic part;cytoplasmic vesicle part;cytoskeletal part;dendrite;discoidal high-density lipoprotein particle;early endosome;endocytic vesicle lumen;endoplasmic reticulum;endosome;envelope;extracellular matrix;extracellular membrane-bounded organelle;extracellular organelle;…	3D-structure;Alzheimerdisease;Amyloidosis;Cholesterolmetabolism;Chylomicron;Completeproteome;Directproteinsequencing;Diseasemutation;Glycation;Glycoprotein;HDL;Heparin-binding;Hyperlipidemia;Lipidmetabolism;Lipidtransport;Neurodegeneration;Oxidation;Phosphoprotein;Polymorphism;Referenceproteome;Repeat;Secreted;Signal;Steroidmetabolism;Sterolmetabolism;Transport;VLDL	Alzheimer's disease	Cluster -1904			6	6	5	24	24	21.1	36.154	0	42.063	1340800	18	3.69618e-06	1.25392e-05
-0.925315	-0.959633	-0.631404	-0.757236	-0.599928	-0.962795	-0.961212	-1.50441	-1.16121	-0.816647	0.265447	0.699345	1.09204	0.928466	0.784711	1.22269	1.01648	0.599525	1.13996	1.53114				+						acute inflammatory response;acute-phase response;alcohol metabolic process;cellular macromolecule metabolic process;cellular metabolic process;cellular process;cholesterol metabolic process;defense response;developmental process;establishment of localization;inflammatory response;lipid metabolic process;lipid transport;lipoprotein metabolic process;macromolecule metabolic process;maternal process…	binding;high-density lipoprotein particle binding;lipid binding;lipoprotein particle binding;protein binding;protein-lipid complex binding;receptor binding	cell part;cytoplasmic part;endoplasmic reticulum membrane;endoplasmic reticulum part;extracellular region;intracellular organelle part;intracellular part;membrane;membrane part;organelle membrane;organelle part	Acetylation;Completeproteome;Cytoplasm;Directproteinsequencing;Lipidtransport;Phosphoprotein;Polymorphism;Referenceproteome;Transport		Cluster -1895			10	10	10	29.4	29.4	29.4	37.092	0	71.173	16147000	118	1.06274e-09	0.000158295
0.60085	0.0623804	0.731484	1.63567	1.41544	0.2945	-1.87722	-1.14751	-1.22208	0.375585	-0.730951	-0.313326	-1.10163	-1.2874	-0.684383	0.59574	0.725882	-0.068461	1.06819	0.92724				+			+	+	Sal_Tor_Sal;Unt_Tor_Sal	biological regulation;cellular macromolecule metabolic process;cellular metabolic process;cellular process;cellular response to stimulus;defense response;inflammatory response;lipoprotein metabolic process;macromolecule metabolic process;metabolic process;positive regulation of biological process;positive regulation of cell communication;positive regulation of cellular process;positive regulation…	binding;lipid binding;lipid transporter activity;molecular transducer activity;signal transducer activity;substrate-specific transporter activity;transporter activity	cell part;cytoplasm;extracellular region;intracellular part;membrane	Alternativesplicing;Completeproteome;Cytoplasm;Lipidtransport;Polymorphism;Referenceproteome;Transport		Cluster -1892			3	3	3	10.9	10.9	10.9	44.278	0	8.2146	401590	12	0.000915257	0.000446469
-1.27227	-1.31276	-1.09414	-0.924274	-0.844881	-0.766718	-0.848824	-0.889051	-0.342575	-0.672024	1.06795	1.22148	1.28317	1.58342	1.50057	0.705281	0.55934	0.291718	0.31846	0.436128				+			+		Unt_Tor_Sal	adult behavior;adult locomotory behavior;alcohol metabolic process;anatomical structure development;anatomical structure morphogenesis;apoptosis;associative learning;axon cargo transport;axon choice point recognition;axon midline choice point recognition;axonogenesis;behavior;behavioral interaction between organisms;biological adhesion;biological regulation;blood coagulation;calcium ion homeostas…	acetylcholine receptor binding;binding;carbohydrate binding;cation binding;DNA binding;endopeptidase inhibitor activity;endopeptidase regulator activity;enzyme activator activity;enzyme binding;enzyme inhibitor activity;enzyme regulator activity;glycosaminoglycan binding;heparin binding;identical protein binding;ion binding;metal ion binding;nucleic acid binding;pattern binding;peptidase activato…	apical part of cell;axon;cell junction;cell part;cell projection;cell projection part;cell surface;cell-cell junction;ciliary rootlet;cilium part;coated pit;coated vesicle;cytoplasm;cytoplasmic membrane-bounded vesicle;cytoplasmic membrane-bounded vesicle lumen;cytoplasmic part;cytoplasmic vesicle;cytoplasmic vesicle part;cytoskeletal part;cytosol;dendritic shaft;dendritic spine;endosomal part;en…	3D-structure;Alternativesplicing;Alzheimerdisease;Amyloid;Amyloidosis;Apoptosis;Celladhesion;Coatedpit;Completeproteome;Copper;Directproteinsequencing;Diseasemutation;Disulfidebond;Endocytosis;Glycoprotein;Heparin-binding;Iron;Membrane;Metal-binding;Neurodegeneration;Notchsignalingpathway;Oxidation;Phosphoprotein;Polymorphism;Proteaseinhibitor;Proteoglycan;Referenceproteome;Serineproteaseinhibito…	Alzheimer's disease	Cluster -1895			18	18	17	30.3	30.3	29.2	86.942	0	184.48	10321000	184	6.64426e-12	5.19481e-05
-1.63765	-1.67689	-1.09067	-0.481011	-0.925944	-0.333034	-0.821172	-0.774458	-0.75072	-0.607723	1.25533	1.28884	0.986594	1.07272	1.11128	0.674568	0.569403	0.709812	0.654696	0.776027				+	+		+		Unt_Sal;Unt_Tor_Sal	anatomical structure development;anatomical structure morphogenesis;biological regulation;branching involved in mammary gland duct morphogenesis;branching morphogenesis of a tube;cell communication;cell projection organization;cell proliferation;cell surface receptor linked signaling pathway;cell-cell signaling;cellular component organization;cellular component organization at cellular level;cell…	binding;epidermal growth factor receptor binding;growth factor activity;growth factor receptor binding;protein binding;receptor binding	cell part;cell surface;cytoplasm;extracellular region part;extracellular space;integral to membrane;intracellular membrane-bounded organelle;intracellular organelle;intracellular part;intrinsic to membrane;membrane part;membrane-bounded organelle;nucleus;organelle	3D-structure;Completeproteome;Cytokine;Directproteinsequencing;Disulfidebond;EGF-likedomain;Glycoprotein;Growthfactor;Membrane;Polymorphism;Referenceproteome;Signal;Transmembrane;Transmembranehelix	ErbB signaling pathway	Cluster -1895			7	7	7	25	25	25	27.895	0	23.249	3425000	37	1.21201e-09	0
-0.708868	-0.995384	-1.04617	-0.97113	-0.767829	-1.16816	-1.0523	-0.978224	-0.94733	-0.822265	0.560986	0.678841	0.61058	0.90581	0.620959	1.19084	1.1743	1.05571	1.13703	1.5226				+	+		+		Unt_Sal;Unt_Tor_Sal	activation of phospholipase D activity;anatomical structure development;biological regulation;brain development;cell migration;cell motility;cell surface receptor linked signaling pathway;cellular component movement;cellular component organization;cellular component organization at cellular level;cellular component organization or biogenesis;cellular component organization or biogenesis at cellul…	binding;catalytic activity;epidermal growth factor receptor binding;growth factor receptor binding;GTP binding;GTPase activity;guanyl nucleotide binding;guanyl ribonucleotide binding;hydrolase activity;hydrolase activity, acting on acid anhydrides;hydrolase activity, acting on acid anhydrides, in phosphorus-containing anhydrides;nucleoside-triphosphatase activity;nucleotide binding;protein bindin…	cell part;cell projection membrane;cell projection part;cytoplasmic part;cytosol;extracellular membrane-bounded organelle;extracellular organelle;extracellular region part;extracellular vesicular exosome;Golgi apparatus;intracellular membrane-bounded organelle;intracellular organelle;intracellular part;leading edge membrane;membrane;membrane part;membrane-bounded organelle;membrane-bounded vesicl…	3D-structure;Completeproteome;ER-Golgitransport;Golgiapparatus;GTP-binding;Lipoprotein;Myristate;Nucleotide-binding;Polymorphism;Proteintransport;Referenceproteome;Transport		Cluster -1895			11	7	7	64.4	35.6	35.6	20.511	0	160.57	139470000	192	5.12169e-14	0
-1.22012	-1.40326	-0.896766	-0.704948	-0.485696	-0.684616	-0.791747	-1.21269	-0.737865	-0.732538	1.35495	0.889821	1.25963	1.67861	1.53262	0.476661	0.328318	0.394373	0.355006	0.600259				+						biological regulation;cellular component organization;cellular component organization at cellular level;cellular component organization or biogenesis;cellular component organization or biogenesis at cellular level;cellular macromolecule metabolic process;cellular metabolic process;cellular process;cellular protein metabolic process;cellular response to chemical stimulus;cellular response to organ…	binding;cation binding;enzyme activator activity;enzyme regulator activity;GTPase activator activity;GTPase regulator activity;ion binding;metal ion binding;nucleoside-triphosphatase regulator activity;transition metal ion binding;zinc ion binding	cell part;cytoplasmic part;cytoplasmic vesicle membrane;cytoplasmic vesicle part;cytosol;Golgi apparatus part;Golgi membrane;Golgi-associated vesicle membrane;intracellular organelle part;intracellular part;membrane;organelle membrane;organelle part;synapse;vesicle membrane	3D-structure;Acetylation;Alternativesplicing;Completeproteome;Cytoplasm;ER-Golgitransport;Golgiapparatus;GTPaseactivation;Metal-binding;Phosphoprotein;Polymorphism;Proteintransport;Referenceproteome;Transport;Zinc;Zinc-finger	Endocytosis	Cluster -1895			17	17	17	49.5	49.5	49.5	44.667	0	254.28	22408000	182	5.97352e-10	0.000999078
-1.15527	-1.17017	-0.700095	-0.83221	-0.638242	-0.82745	-0.99282	-1.15651	-0.82885	-1.22285	1.20786	0.952855	1.00169	1.24698	1.10726	0.730993	0.585876	0.974471	0.679116	1.03737				+						biological regulation;cellular process;establishment of localization;establishment of localization in cell;establishment of protein localization;intracellular protein transport;intracellular transport;positive regulation of catalytic activity;positive regulation of GTPase activity;positive regulation of hydrolase activity;positive regulation of molecular function;protein secretion;protein transpo…	binding;cation binding;enzyme activator activity;enzyme regulator activity;GTPase activator activity;GTPase regulator activity;ion binding;metal ion binding;nucleoside-triphosphatase regulator activity;protein transporter activity;substrate-specific transporter activity;transition metal ion binding;transporter activity;zinc ion binding	cell part;cytoplasm;cytoplasmic part;cytosol;Golgi apparatus;Golgi apparatus part;Golgi membrane;intracellular membrane-bounded organelle;intracellular organelle;intracellular organelle part;intracellular part;membrane;membrane-bounded organelle;organelle;organelle membrane;organelle part	3D-structure;Alternativesplicing;Coiledcoil;Completeproteome;Cytoplasm;ER-Golgitransport;Golgiapparatus;GTPaseactivation;Membrane;Metal-binding;Phosphoprotein;Polymorphism;Proteintransport;Referenceproteome;Transport;Zinc;Zinc-finger	Endocytosis	Cluster -1895			24	24	23	54.3	54.3	52.3	56.928	0	172.58	19486000	253	3.29359e-12	0.000566524
-0.60304	-0.396261	-0.722286	0.295927	-0.14056	-0.977991	-1.81152	-1.56665	-0.938025	-1.14107	0.235916	0.207312	0.418618	0.172802	0.536186	1.32508	1.00631	1.46458	1.33181	1.30287				+						actin cytoskeleton organization;actin filament-based process;biological regulation;cell projection assembly;cell projection organization;cellular component assembly;cellular component assembly at cellular level;cellular component movement;cellular component organization;cellular component organization at cellular level;cellular component organization or biogenesis;cellular component organization …	binding;enzyme binding;GTP binding;GTPase binding;GTP-dependent protein binding;guanyl nucleotide binding;guanyl ribonucleotide binding;lipid binding;nucleotide binding;phosphatidylinositol binding;phosphatidylinositol-4-phosphate binding;phospholipid binding;protein binding;purine nucleotide binding;purine ribonucleoside triphosphate binding;purine ribonucleotide binding;Rac GTPase binding;Ras G…	cell cortex;cell part;cell projection;cytoplasm;cytoplasmic part;Golgi apparatus part;Golgi membrane;intracellular organelle part;intracellular part;membrane;organelle membrane;organelle part;plasma membrane;ruffle;trans-Golgi network membrane	3D-structure;Alternativesplicing;Completeproteome;Referenceproteome		Cluster -1895			15	15	15	41.9	41.9	41.9	37.855	0	110.75	10556000	154	3.97635e-09	0.00217195
1.99892	1.38107	0.546527	0.42122	-0.15492	-0.298194	-1.18487	-0.804157	0.124535	-1.31155	-0.424984	-1.11802	-1.12134	-1.10226	-0.653365	1.73357	0.23623	0.98285	0.168845	0.579891				+			+	+	Sal_Tor_Sal;Unt_Tor_Sal	amide biosynthetic process;amine catabolic process;amine metabolic process;anatomical structure development;arginine catabolic process;arginine metabolic process;biological regulation;biosynthetic process;carboxylic acid catabolic process;carboxylic acid metabolic process;catabolic process;cellular amide metabolic process;cellular amine metabolic process;cellular amino acid catabolic process;cell…	arginase activity;binding;catalytic activity;cation binding;hydrolase activity;hydrolase activity, acting on carbon-nitrogen (but not peptide) bonds;hydrolase activity, acting on carbon-nitrogen (but not peptide) bonds, in linear amidines;ion binding;manganese ion binding;metal ion binding;transition metal ion binding	cell body;cell part;cell projection;cytoplasm;cytoplasmic part;cytosol;extracellular membrane-bounded organelle;extracellular organelle;extracellular region part;extracellular space;extracellular vesicular exosome;intracellular membrane-bounded organelle;intracellular organelle;intracellular part;membrane-bounded organelle;membrane-bounded vesicle;neuron projection;neuronal cell body;nucleus;orga…	3D-structure;Alternativesplicing;Argininemetabolism;Completeproteome;Cytoplasm;Diseasemutation;Hydrolase;Manganese;Metal-binding;Phosphoprotein;Polymorphism;Referenceproteome;Ureacycle	Amoebiasis;Arginine and proline metabolism	Cluster -1902			8	8	8	28.3	28.3	28.3	34.735	0	32.308	5032600	37	0.000475943	0.000279315
-0.405891	0.374297	-1.20315	-2.30974	0.0975514	0.0818109	-0.496959	0.703419	0.0185137	0.5567	0.0950161	-0.605092	-0.392187	-1.21669	-1.22099	1.61087	1.12683	0.845796	1.28564	1.05426				+	+			+	Sal_Tor_Sal;Unt_Sal	amide biosynthetic process;amine metabolic process;anatomical structure development;arginine metabolic process;biosynthetic process;carboxylic acid metabolic process;cellular amide metabolic process;cellular amine metabolic process;cellular amino acid metabolic process;cellular biosynthetic process;cellular ketone metabolic process;cellular metabolic process;cellular nitrogen compound biosyntheti…	arginase activity;binding;catalytic activity;cation binding;hydrolase activity;hydrolase activity, acting on carbon-nitrogen (but not peptide) bonds;hydrolase activity, acting on carbon-nitrogen (but not peptide) bonds, in linear amidines;ion binding;metal ion binding	cell part;cytoplasmic part;intracellular membrane-bounded organelle;intracellular organelle;intracellular organelle lumen;intracellular organelle part;intracellular part;membrane-bounded organelle;membrane-enclosed lumen;mitochondrial matrix;mitochondrial part;mitochondrion;organelle;organelle lumen;organelle part	3D-structure;Argininemetabolism;Completeproteome;Hydrolase;Manganese;Metal-binding;Mitochondrion;Polymorphism;Referenceproteome;Transitpeptide;Ureacycle	Amoebiasis;Arginine and proline metabolism	Cluster -1902			1	1	1	4.2	4.2	4.2	38.577	0	14.153	141320	5	0.00118867	0.000155456
-0.403509	-1.38823	-0.738729	-0.0470999	0.637228	1.09915	0.664193	0.224039	0.963659	1.03519	0.490085	0.966396	0.925697	0.724703	1.1641	-1.19125	-1.39374	-0.871465	-1.17243	-1.68798				+						axon guidance;biological regulation;cell surface receptor linked signaling pathway;cellular process;cellular response to stimulus;chemotaxis;enzyme linked receptor protein signaling pathway;G-protein coupled receptor protein signaling pathway;intracellular signal transduction;locomotion;negative regulation of biological process;negative regulation of cell communication;negative regulation of cell…	binding;enzyme activator activity;enzyme regulator activity;G-protein-coupled receptor binding;GTPase activator activity;GTPase regulator activity;guanyl-nucleotide exchange factor activity;nucleoside-triphosphatase regulator activity;protein binding;Ras guanyl-nucleotide exchange factor activity;receptor binding;Rho guanyl-nucleotide exchange factor activity;small GTPase regulator activity	cell part;cytoplasm;cytoplasmic part;cytosol;extracellular membrane-bounded organelle;extracellular organelle;extracellular region part;extracellular vesicular exosome;intracellular part;membrane;membrane-bounded organelle;membrane-bounded vesicle;organelle;vesicle	3D-structure;Acetylation;Alternativesplicing;Chromosomalrearrangement;Coiledcoil;Completeproteome;Cytoplasm;GTPaseactivation;Guanine-nucleotidereleasingfactor;Membrane;Phosphoprotein;Polymorphism;Proto-oncogene;Referenceproteome	Axon guidance;ko05152;Regulation of actin cytoskeleton;Vascular smooth muscle contraction	Cluster -1904			17	17	17	15.5	15.5	15.5	173.23	0	119.25	4275400	111	3.53213e-06	0.00459521
1.32382	1.22723	1.20523	1.21831	1.36477	-1.10991	-1.07068	-0.923232	-0.653155	-0.67047	-1.09054	-1.14871	-1.13741	-0.809994	-0.736766	0.544123	0.551101	0.591269	0.605235	0.719765				+		+	+		Unt_Tor;Unt_Tor_Sal	actin cytoskeleton organization;actin filament organization;actin filament-based process;anatomical structure morphogenesis;biological regulation;cell cycle phase;cell cycle process;cell division;cell morphogenesis;cell surface receptor linked signaling pathway;cellular component morphogenesis;cellular component organization;cellular component organization at cellular level;cellular component org…	binding;cation binding;cytoskeletal protein binding;enzyme binding;enzyme regulator activity;GTPase binding;GTPase regulator activity;guanyl-nucleotide exchange factor activity;ion binding;metal ion binding;microtubule binding;nucleoside-triphosphatase regulator activity;protein binding;Rac GTPase binding;Rac guanyl-nucleotide exchange factor activity;Ras GTPase binding;Ras guanyl-nucleotide exch…	adherens junction;anchoring junction;cell body;cell junction;cell part;cell projection membrane;cell projection part;cell-cell junction;cell-substrate adherens junction;cell-substrate junction;cytoplasm;cytoplasmic membrane-bounded vesicle;cytoplasmic part;cytoplasmic vesicle;cytoskeletal part;cytoskeleton;cytosol;dendritic shaft;focal adhesion;Golgi apparatus;intracellular membrane-bounded organ…	Acetylation;Alternativesplicing;Cellcycle;Celldivision;Celljunction;Cellmembrane;Cellprojection;Coiledcoil;Completeproteome;Cytoplasm;Cytoplasmicvesicle;Cytoskeleton;Golgiapparatus;Guanine-nucleotidereleasingfactor;Immunity;Innateimmunity;Membrane;Metal-binding;Microtubule;Mitosis;Phosphoprotein;Referenceproteome;Tightjunction;Zinc;Zinc-finger	Pathogenic Escherichia coli infection	Cluster -1902			32	32	32	38.9	38.9	38.9	111.54	0	311.27	26639000	347	8.50533e-14	6.07595e-05
0.947696	-0.061775	0.272858	0.0687225	1.14013	1.32246	1.11251	-0.272257	0.137489	1.47545	0.286144	-0.0756577	0.217067	-0.0740197	0.351158	-0.548091	-0.965101	-1.33098	-1.70158	-2.30222				+						actin cytoskeleton organization;actin filament-based process;biological regulation;cell chemotaxis;cell migration;cell motility;cellular component movement;cellular component organization;cellular component organization at cellular level;cellular component organization or biogenesis;cellular component organization or biogenesis at cellular level;cellular process;cellular response to chemical stim…	binding;enzyme regulator activity;GTP binding;GTPase regulator activity;guanyl nucleotide binding;guanyl ribonucleotide binding;guanyl-nucleotide exchange factor activity;nucleoside-triphosphatase regulator activity;nucleotide binding;purine nucleotide binding;purine ribonucleoside triphosphate binding;purine ribonucleotide binding;Ras guanyl-nucleotide exchange factor activity;Rho guanyl-nucleot…		Alternativesplicing;Completeproteome;Guanine-nucleotidereleasingfactor;Phosphoprotein;Proto-oncogene;Referenceproteome;SH3domain		Cluster -1905			2	2	2	1.8	1.8	1.8	176.8	0	6.3657	331290	12	0.000152121	0.00103839
-0.514734	-0.955543	-1.08562	-0.831168	-0.640437	-1.25306	-1.04626	-0.773125	-0.975111	-1.23269	0.555503	0.897626	0.527433	0.796146	0.491311	1.04411	1.49357	1.0472	0.991738	1.46311				+	+				Unt_Sal	activation of phospholipase D activity;biological regulation;cellular component organization;cellular component organization at cellular level;cellular component organization or biogenesis;cellular component organization or biogenesis at cellular level;cellular localization;cellular macromolecule localization;cellular metabolic process;cellular process;cellular protein localization;cellular respo…	binding;catalytic activity;cation binding;enzyme activator activity;enzyme regulator activity;GTP binding;GTPase activity;guanyl nucleotide binding;guanyl ribonucleotide binding;hydrolase activity;hydrolase activity, acting on acid anhydrides;hydrolase activity, acting on acid anhydrides, in phosphorus-containing anhydrides;ion binding;metal ion binding;nucleoside-triphosphatase activity;nucleoti…	cell part;cytoplasm;cytoplasmic part;extracellular membrane-bounded organelle;extracellular organelle;extracellular region part;extracellular vesicular exosome;Golgi apparatus;Golgi apparatus part;Golgi membrane;intracellular membrane-bounded organelle;intracellular organelle;intracellular organelle part;intracellular part;membrane;membrane-bounded organelle;membrane-bounded vesicle;organelle;org…	3D-structure;Alternativesplicing;Completeproteome;Golgiapparatus;GTP-binding;Lipoprotein;Magnesium;Membrane;Metal-binding;Myristate;Nucleotide-binding;Referenceproteome		Cluster -1895			10	10	10	63	63	63	20.417	0	155.09	27026000	161	1.89228e-11	0.000131716
-1.19156	-3.01628	-0.860635	-0.729515	-0.649462	0.411736	-0.0839422	-0.178253	-0.65092	0.411059	0.611203	0.816919	0.660875	1.19049	1.58401	0.236342	0.377081	0.399429	0.275056	0.386374				+			+		Unt_Tor_Sal	biological regulation;cellular metabolic process;cellular process;cellular response to stimulus;energy derivation by oxidation of organic compounds;energy reserve metabolic process;generation of precursor metabolites and energy;maintenance of location;maintenance of location in cell;maintenance of protein localization to organelle;maintenance of protein location;maintenance of protein location in…	enzyme regulator activity;GTPase regulator activity;nucleoside-triphosphatase regulator activity;protein binding transcription factor activity;transcription coactivator activity;transcription cofactor activity;transcription factor binding transcription factor activity	cell part;cell projection;centrosome;cilium;cytoplasmic part;cytoskeletal part;cytosol;intracellular membrane-bounded organelle;intracellular non-membrane-bounded organelle;intracellular organelle;intracellular organelle lumen;intracellular organelle part;intracellular part;membrane-bounded organelle;membrane-enclosed lumen;microtubule organizing center;midbody;mitochondrial intermembrane space;m…	3D-structure;Alternativesplicing;Cellprojection;Ciliopathy;Cilium;Completeproteome;Cytoplasm;Cytoskeleton;Diseasemutation;Mitochondrion;Nucleus;Polymorphism;Referenceproteome		Cluster -1906			5	5	5	31.3	31.3	31.3	18.822	0	14.934	3032300	38	0.000121622	0.00141743
-1.51138	-0.0277289	-0.084704	-1.24564	-1.17569	0.00657497	0.215589	-1.4131	-0.336827	0.456369	-0.563839	-0.108229	0.385172	1.48959	-0.937894	-0.0321947	1.74299	1.14639	0.134159	1.86039				+	+				Unt_Sal	biological regulation;cellular process;cellular response to stimulus;intracellular signal transduction;regulation of biological process;regulation of cellular process;response to stimulus;signal transduction;small GTPase mediated signal transduction	binding;GTP binding;guanyl nucleotide binding;guanyl ribonucleotide binding;nucleotide binding;purine nucleotide binding;purine ribonucleoside triphosphate binding;purine ribonucleotide binding;ribonucleotide binding	cell part;intracellular	3D-structure;Alternativesplicing;Completeproteome;GTP-binding;Lipoprotein;Myristate;Nucleotide-binding;Referenceproteome		Cluster -1895			1	1	1	6.1	6.1	6.1	20.728	0.0052798	2.0365	152140	4	0.0251289	0.00600954
-0.617501	-0.766778	0.144813	0.671905	-0.394315	1.53965	1.33862	0.974469	1.34895	1.57182	0.432791	0.0467753	-0.348776	-0.537809	0.525961	-1.38121	-1.10336	-1.19204	-0.990446	-1.26351				+								cell part;integral to membrane;intrinsic to membrane;membrane part	Completeproteome;Membrane;Phosphoprotein;Referenceproteome;Transmembrane;Transmembranehelix		Cluster -1905			2	2	2	10.2	10.2	10.2	24.676	0.00047311	3.1303	1288900	21	3.86762e-07	0.00484197
-0.975135	-1.47069	-1.55392	-1.54907	-0.46901	0.0473151	-0.0621741	0.324115	0.32652	-0.174804	1.6306	1.34261	1.36077	1.26572	1.45575	-0.0910959	-0.373384	-0.141979	-0.404956	-0.487197				+			+		Unt_Tor_Sal	biological regulation;cellular localization;cellular macromolecule localization;cellular process;cellular protein localization;localization;macromolecule localization;positive regulation of biological process;positive regulation of biosynthetic process;positive regulation of cellular biosynthetic process;positive regulation of cellular metabolic process;positive regulation of cellular process;pos…		cell part;cytoplasmic part;integral to membrane;integral to mitochondrial membrane;integral to mitochondrial outer membrane;integral to organelle membrane;intracellular organelle part;intracellular part;intrinsic to membrane;intrinsic to mitochondrial outer membrane;intrinsic to organelle membrane;membrane part;mitochondrial membrane part;mitochondrial part;organelle part	Completeproteome;Membrane;Phosphoprotein;Referenceproteome;Repeat;Transmembrane;Transmembranehelix		Cluster -1906			12	12	12	38	38	38	42.5	0	126.87	11154000	138	1.64814e-09	0.00117502
0.510627	1.23146	0.6587	1.70266	1.47834	-0.172711	-2.46683	0.015429	-0.307301	-1.72884	-0.112031	-0.754357	-0.0373937	-0.595427	-0.787293	0.886765	0.206755	0.314403	0.0771465	-0.120106				+						actin cytoskeleton organization;actin filament bundle assembly;actin filament organization;actin filament-based process;biological regulation;biosynthetic process;blood coagulation;catabolic process;cell activation;cell surface receptor linked signaling pathway;cellular biosynthetic process;cellular catabolic process;cellular component assembly;cellular component assembly at cellular level;cellul…	angiotensin receptor binding;binding;caspase inhibitor activity;caspase regulator activity;cysteine-type endopeptidase inhibitor activity;DNA binding;endopeptidase inhibitor activity;endopeptidase regulator activity;enzyme activator activity;enzyme binding;enzyme inhibitor activity;enzyme regulator activity;G-protein-coupled receptor binding;GTPase activator activity;GTPase regulator activity;ins…	cell part;cell projection;chromatin;chromosomal part;coated pit;cytoplasm;cytoplasmic part;cytoplasmic vesicle;cytoplasmic vesicle membrane;cytoplasmic vesicle part;cytosol;Golgi apparatus part;Golgi membrane;intracellular membrane-bounded organelle;intracellular organelle;intracellular organelle part;intracellular part;lysosomal membrane;membrane;membrane part;membrane-bounded organelle;nuclear …	3D-structure;Alternativesplicing;Cellmembrane;Cellprojection;Coatedpit;Completeproteome;Cytoplasm;Cytoplasmicvesicle;Membrane;Nucleus;Phosphoprotein;Proteintransport;Referenceproteome;Signaltransductioninhibitor;Transcription;Transcriptionregulation;Transport;Ublconjugation	Chemokine signaling pathway;Endocytosis;MAPK signaling pathway;Phototransduction	Cluster -1892			6	6	6	13.9	13.9	13.9	47.065	0	5.7373	710680	17	0.000936077	0.00190817
0.852256	0.770209	1.11262	0.678138	0.382478	0.691529	0.0251996	1.59486	2.05387	-0.273328	-0.819159	-1.8683	-0.00822075	-0.832374	-0.688119	-0.759343	-0.816023	-0.984218	-0.129825	-0.98225				+	+		+		Unt_Sal;Unt_Tor_Sal	anatomical structure development;autophagy;binding of sperm to zona pellucida;catabolic process;cell recognition;cell-cell recognition;cellular catabolic process;cellular lipid metabolic process;cellular macromolecule metabolic process;cellular metabolic process;cellular process;cellular process involved in reproduction;cellular protein metabolic process;central nervous system development;develop…	arylsulfatase activity;binding;calcium ion binding;catalytic activity;cation binding;cerebroside-sulfatase activity;hydrolase activity;hydrolase activity, acting on ester bonds;ion binding;metal ion binding;sulfuric ester hydrolase activity	acrosomal vesicle;cell part;cytoplasmic membrane-bounded vesicle;cytoplasmic part;cytoplasmic vesicle;endoplasmic reticulum lumen;endoplasmic reticulum part;endosome;extracellular membrane-bounded organelle;extracellular organelle;extracellular region part;extracellular space;extracellular vesicular exosome;extrinsic to external side of plasma membrane;extrinsic to membrane;extrinsic to plasma me…	3D-structure;Alternativesplicing;Calcium;Completeproteome;Directproteinsequencing;Diseasemutation;Disulfidebond;Glycoprotein;Hydrolase;Ichthyosis;Leukodystrophy;Lysosome;Metachromaticleukodystrophy;Metal-binding;Polymorphism;Referenceproteome;Signal	Lysosome;Sphingolipid metabolism	Cluster -1905			4	4	4	11.8	11.8	11.8	53.588	0	25.287	608900	17	0.000533718	0.000120983
-1.40344	-1.40876	-1.23812	-0.547987	-0.375432	1.4231	0.641316	0.567196	0.668834	0.750258	0.925162	0.897417	1.28481	0.698399	1.368	-0.78234	-0.793763	-0.918904	-0.923128	-0.832622				+			+	+	Sal_Tor_Sal;Unt_Tor_Sal	anatomical structure morphogenesis;cell part morphogenesis;cell projection morphogenesis;cell projection organization;cellular component morphogenesis;cellular component organization;cellular component organization at cellular level;cellular component organization or biogenesis;cellular component organization or biogenesis at cellular level;cellular developmental process;cellular process;cilium m…	binding;cation binding;enzyme activator activity;enzyme regulator activity;GTPase activator activity;GTPase regulator activity;ion binding;lipid binding;metal ion binding;nucleoside-triphosphatase regulator activity;phosphatidylinositol binding;phosphatidylinositol-3,4,5-trisphosphate binding;phosphatidylinositol-4,5-bisphosphate binding;phospholipid binding;transition metal ion binding;zinc ion …	cell part;cytoplasmic part;cytosol;intracellular part;membrane	3D-structure;Alternativesplicing;ANKrepeat;Ciliumbiogenesis/degradation;Completeproteome;Cytoplasm;GTPaseactivation;Membrane;Metal-binding;Phosphoprotein;Polymorphism;Referenceproteome;Repeat;SH3domain;Zinc;Zinc-finger	Endocytosis;Fc gamma R-mediated phagocytosis	Cluster -1904			19	17	17	20.4	19.4	19.4	125.5	0	91.225	5240100	124	2.1037e-08	0.000240109
1.29271	1.24266	1.29811	1.28079	1.07251	-1.01163	-1.04305	-0.980372	-1.01356	-1.07303	-0.793628	-0.897715	-0.83041	-0.968347	-0.890159	0.667192	0.672557	0.679741	0.689651	0.60599				+		+	+	+	Sal_Tor_Sal;Unt_Tor;Unt_Tor_Sal	amine biosynthetic process;amine metabolic process;anatomical structure development;asparagine biosynthetic process;asparagine metabolic process;aspartate family amino acid biosynthetic process;aspartate family amino acid metabolic process;biological regulation;biosynthetic process;carboxylic acid biosynthetic process;carboxylic acid metabolic process;cell communication;cellular amine metabolic p…	adenyl nucleotide binding;adenyl ribonucleotide binding;asparagine synthase (glutamine-hydrolyzing) activity;ATP binding;binding;carbon-nitrogen ligase activity, with glutamine as amido-N-donor;catalytic activity;cofactor binding;ligase activity;ligase activity, forming carbon-nitrogen bonds;nucleotide binding;purine nucleotide binding;purine ribonucleoside triphosphate binding;purine ribonucleot…	cell part;cytoplasmic part;cytosol;intracellular part	Acetylation;Alternativesplicing;Amino-acidbiosynthesis;Asparaginebiosynthesis;ATP-binding;Completeproteome;Diseasemutation;Glutamineamidotransferase;Ligase;Mentalretardation;Nucleotide-binding;Polymorphism;Referenceproteome	Alanine, aspartate and glutamate metabolism;Nitrogen metabolism	Cluster -1902			26	26	26	56.3	56.3	56.3	64.369	0	256.34	81827000	339	4.98941e-20	0
1.53022	1.33616	1.7026	1.56006	1.92025	-0.92868	-0.87224	-1.03956	-0.485539	-0.36354	-0.980768	-0.723755	-0.712684	-0.387441	-0.487828	-0.393958	-0.253432	-0.252604	-0.309825	0.142569				+						acute inflammatory response;acute-phase response;aging;amide biosynthetic process;amine biosynthetic process;amine metabolic process;anatomical structure development;arginine biosynthetic process;arginine metabolic process;argininosuccinate metabolic process;aspartate family amino acid metabolic process;aspartate metabolic process;biological regulation;biosynthetic process;carboxylic acid biosynt…	adenyl nucleotide binding;adenyl ribonucleotide binding;amine binding;amino acid binding;argininosuccinate synthase activity;ATP binding;binding;carboxylic acid binding;catalytic activity;identical protein binding;ligase activity;ligase activity, forming carbon-nitrogen bonds;nucleotide binding;protein binding;purine nucleotide binding;purine ribonucleoside triphosphate binding;purine ribonucleot…	cell body fiber;cell part;cell projection;cytoplasm;cytoplasmic part;cytosol;endoplasmic reticulum;extracellular membrane-bounded organelle;extracellular organelle;extracellular region part;extracellular vesicular exosome;intracellular membrane-bounded organelle;intracellular organelle;intracellular organelle part;intracellular part;lysosome;lytic vacuole;membrane;membrane-bounded organelle;membr…	3D-structure;Amino-acidbiosynthesis;Argininebiosynthesis;ATP-binding;Completeproteome;Directproteinsequencing;Diseasemutation;Ligase;Nucleotide-binding;Phosphoprotein;Polymorphism;Referenceproteome;Ureacycle	Alanine, aspartate and glutamate metabolism;Arginine and proline metabolism	Cluster -1902			19	19	19	41.7	41.7	41.7	46.53	0	139.3	26366000	220	1.01594e-10	0.00154649
0.930303	0.760847	0.627876	0.818975	1.04524	0.589104	0.714269	0.784776	0.821424	0.805437	-2.07838	-1.64152	-1.26921	-1.31853	-1.48077	-0.103022	0.109889	0.0695032	-0.107173	-0.0790448				+	+		+	+	Sal_Tor_Sal;Unt_Sal;Unt_Tor_Sal	biological regulation;biosynthetic process;cellular biosynthetic process;cellular macromolecule biosynthetic process;cellular macromolecule metabolic process;cellular metabolic process;cellular nitrogen compound metabolic process;cellular process;macromolecule biosynthetic process;macromolecule metabolic process;metabolic process;negative regulation of biological process;negative regulation of ce…	adenyl nucleotide binding;adenyl ribonucleotide binding;ATP binding;ATPase activity;binding;catalytic activity;chromatin binding;histone binding;hydrolase activity;hydrolase activity, acting on acid anhydrides;hydrolase activity, acting on acid anhydrides, in phosphorus-containing anhydrides;nucleoside-triphosphatase activity;nucleotide binding;protein binding;purine nucleotide binding;purine rib…	cell part;extracellular membrane-bounded organelle;extracellular organelle;extracellular region part;extracellular vesicular exosome;intracellular organelle part;intracellular part;membrane-bounded organelle;membrane-bounded vesicle;nuclear part;nucleoplasm;organelle;organelle part;vesicle	3D-structure;Activator;Alternativesplicing;ATP-binding;Bromodomain;Coiledcoil;Completeproteome;Hydrolase;Nucleotide-binding;Nucleus;Phosphoprotein;Polymorphism;Referenceproteome;Transcription;Transcriptionregulation		Cluster -1902			18	18	17	17.5	17.5	16.8	158.55	0	68.993	3749500	84	3.50361e-12	0
-0.733611	-0.918213	-0.576538	-1.10024	0.137591	-0.633086	-0.370619	-0.541569	-1.51814	-2.13711	0.484498	0.666039	1.50054	0.838786	0.352386	1.27663	1.00392	1.15752	0.535843	0.575373				+	+				Unt_Sal	autophagic vacuole assembly;cellular component assembly;cellular component assembly at cellular level;cellular component organization;cellular component organization at cellular level;cellular component organization or biogenesis;cellular component organization or biogenesis at cellular level;cellular process;organelle assembly;organelle organization;vacuole organization	binding;identical protein binding;protein binding;protein complex binding	cell part;cytoplasmic part;intracellular part;pre-autophagosomal structure	Autophagy;Completeproteome;Cytoplasm;Referenceproteome		Cluster -1895			5	5	5	33	33	33	25.002	0	30.456	2070900	39	2.75e-05	0.000275862
-1.28882	-1.56322	-2.40372	-0.802929	0.214538	1.05449	-0.675605	-0.540386	0.164881	-0.118953	0.963147	0.693484	1.40517	0.451905	1.50672	-0.116024	0.0101518	0.785807	0.166474	0.0928982				+			+		Unt_Tor_Sal	autophagic vacuole assembly;cellular component assembly;cellular component assembly at cellular level;cellular component organization;cellular component organization at cellular level;cellular component organization or biogenesis;cellular component organization or biogenesis at cellular level;cellular process;organelle assembly;organelle organization;vacuole organization	binding;enzyme binding;kinase binding;protein binding;protein kinase binding	Atg1p signaling complex;cell part;cytoplasmic part;cytosol;intracellular membrane-bounded organelle;intracellular organelle;intracellular part;macromolecular complex;membrane-bounded organelle;mitochondrion;organelle;pre-autophagosomal structure;protein complex;ULK1-ATG13-FIP200 complex	3D-structure;Acetylation;Alternativesplicing;Autophagy;Completeproteome;Cytoplasm;Phosphoprotein;Referenceproteome		Cluster -1906			3	3	3	8.7	8.7	8.7	56.571	0	10.177	393120	17	0.00087782	0.00143921
0.78735	0.338151	0.614339	0.85198	1.22681	-0.974107	-1.35039	-1.26147	-0.945335	-1.08167	-0.889224	-0.899808	-0.567179	-0.987226	-0.376951	1.12206	0.854809	1.31644	1.13438	1.08706				+						autophagic vacuole assembly;autophagy;catabolic process;cellular catabolic process;cellular component assembly;cellular component assembly at cellular level;cellular component organization;cellular component organization at cellular level;cellular component organization or biogenesis;cellular component organization or biogenesis at cellular level;cellular localization;cellular macromolecule local…		autophagic vacuole;cell part;cytoplasmic part;cytoplasmic vesicle;endoplasmic reticulum membrane;endoplasmic reticulum part;endosomal part;endosome;endosome membrane;Golgi apparatus part;integral to membrane;intracellular membrane-bounded organelle;intracellular organelle;intracellular organelle part;intracellular part;intrinsic to membrane;late endosome;late endosome membrane;membrane;membrane p…	Acetylation;Alternativesplicing;Autophagy;Completeproteome;Cytoplasmicvesicle;Endoplasmicreticulum;Endosome;Glycoprotein;Golgiapparatus;Membrane;Phosphoprotein;Polymorphism;Proteintransport;Referenceproteome;Transmembrane;Transmembranehelix;Transport		Cluster -1892			13	13	13	19.2	19.2	19.2	94.446	0	49.525	4359700	87	1.09263e-10	0.000412993
0.506437	-0.403048	-0.303168	-0.216388	0.199616	0.195381	0.217015	0.443733	0.568897	0.730889	0.465673	1.03071	0.78105	1.44317	1.49839	-0.767608	-1.90008	-1.69002	-1.21614	-1.5845				+	+			+	Sal_Tor_Sal;Unt_Sal	carbohydrate metabolic process;metabolic process;primary metabolic process	catalytic activity;hydrolase activity;hydrolase activity, acting on glycosyl bonds		Alternativesplicing;Completeproteome;Glycosidase;Hydrolase;Referenceproteome		Cluster -1904			1	1	1	2.4	2.4	2.4	80.654	0	8.5472	204040	5	1.81465e-07	1.28205e-05
0.528958	-0.0709852	0.141637	-1.20684	0.23365	1.52193	1.15127	1.08934	0.73744	0.857089	0.616987	0.147222	0.432386	-0.429348	0.763985	-1.05792	-2.23554	-1.34565	-0.808604	-1.06702				+						biological regulation;cation homeostasis;cation transport;cellular cation homeostasis;cellular chemical homeostasis;cellular copper ion homeostasis;cellular homeostasis;cellular ion homeostasis;cellular process;chemical homeostasis;copper ion homeostasis;copper ion transport;establishment of localization;establishment of localization in cell;homeostatic process;intracellular copper ion transport;…	binding;cation binding;cation transmembrane transporter activity;copper chaperone activity;copper ion binding;copper ion transmembrane transporter activity;copper-dependent protein binding;inorganic cation transmembrane transporter activity;ion binding;ion transmembrane transporter activity;metal ion binding;metal ion transmembrane transporter activity;metallochaperone activity;protein binding;su…	cell part;cytoplasmic part;cytosol;intracellular part	3D-structure;Acetylation;Chaperone;Completeproteome;Copper;Coppertransport;Iontransport;Metal-binding;Referenceproteome;Transport	Mineral absorption	Cluster -1905			6	6	6	47.1	47.1	47.1	7.4016	0	40.046	16356000	73	1.9618e-05	0.00436108
-1.422	-0.0168356	-2.48221	-0.847869	0.393713	1.08878	-0.197016	-0.187626	0.249346	0.625525	0.0336785	1.24923	0.880615	1.28221	1.63804	0.00735448	-0.600725	-0.36006	-0.363346	-0.970801				+						cation transport;establishment of localization;ion transport;transport	adenyl nucleotide binding;adenyl ribonucleotide binding;ATP binding;ATPase activity;binding;catalytic activity;cation binding;hydrolase activity;hydrolase activity, acting on acid anhydrides;hydrolase activity, acting on acid anhydrides, in phosphorus-containing anhydrides;ion binding;metal ion binding;nucleoside-triphosphatase activity;nucleotide binding;purine nucleotide binding;purine ribonucl…	cell part;integral to membrane;intrinsic to membrane;membrane;membrane part	Alternativesplicing;ATP-binding;Completeproteome;Hydrolase;Magnesium;Membrane;Metal-binding;Nucleotide-binding;Phosphoprotein;Referenceproteome;Transmembrane;Transmembranehelix		Cluster -1906			7	7	7	7.6	7.6	7.6	138.04	0	12.635	3638200	33	0.0039971	0.00755157
0.461883	0.0202138	0.258791	0.766753	1.10901	1.08937	0.538915	0.711798	1.02223	0.716839	0.222828	0.166356	0.104847	0.152754	0.623371	-1.77765	-1.47541	-1.31751	-1.80154	-1.59384				+	+				Unt_Sal	actin cytoskeleton organization;actin cytoskeleton reorganization;actin filament-based process;anatomical structure development;biological adhesion;biological regulation;calcium ion homeostasis;calcium ion transmembrane transport;calcium ion transport;calcium-dependent cell-cell adhesion;cation homeostasis;cation transport;cell adhesion;cell-cell adhesion;cellular calcium ion homeostasis;cellular…	active transmembrane transporter activity;adenyl nucleotide binding;adenyl ribonucleotide binding;ATP binding;ATPase activity;ATPase activity, coupled;ATPase activity, coupled to movement of substances;ATPase activity, coupled to transmembrane movement of ions;ATPase activity, coupled to transmembrane movement of ions, phosphorylative mechanism;ATPase activity, coupled to transmembrane movement o…	cell part;cytoplasmic part;Golgi apparatus;Golgi apparatus part;Golgi membrane;integral to membrane;intracellular membrane-bounded organelle;intracellular organelle;intracellular organelle part;intracellular part;intrinsic to membrane;membrane;membrane part;membrane-bounded organelle;organelle;organelle membrane;organelle part;trans-Golgi network	Alternativesplicing;ATP-binding;Calcium;Calciumtransport;Completeproteome;Diseasemutation;Golgiapparatus;Hydrolase;Iontransport;Magnesium;Membrane;Metal-binding;Nucleotide-binding;Phosphoprotein;Polymorphism;Referenceproteome;Transmembrane;Transmembranehelix;Transport		Cluster -1905			12	12	12	19	19	19	100.58	0	91.484	5073900	105	1.45019e-09	0.000157337
-1.97519	-1.5676	-1.8495	-1.33884	-0.883835	0.611528	0.37789	0.121447	0.268304	0.809574	0.576707	0.837076	0.854438	1.27986	1.2501	0.110127	0.344346	0.361162	0.175584	-0.363185				+						ATP biosynthetic process;ATP hydrolysis coupled proton transport;ATP metabolic process;ATP synthesis coupled proton transport;biological regulation;biosynthetic process;cation homeostasis;cation transport;cell surface receptor linked signaling pathway;cellular biosynthetic process;cellular cation homeostasis;cellular chemical homeostasis;cellular component assembly;cellular component assembly at …	active transmembrane transporter activity;ATPase activity;ATPase activity, coupled;ATPase activity, coupled to movement of substances;ATPase activity, coupled to transmembrane movement of ions;ATPase activity, coupled to transmembrane movement of substances;ATPase binding;binding;catalytic activity;cation transmembrane transporter activity;cation-transporting ATPase activity;enzyme binding;hydrog…	cell part;cytoplasm;cytoplasmic membrane-bounded vesicle;cytoplasmic part;cytoplasmic vesicle;cytoplasmic vesicle membrane;cytoplasmic vesicle part;endocytic vesicle membrane;endosomal part;endosome membrane;extracellular membrane-bounded organelle;extracellular organelle;extracellular region part;extracellular vesicular exosome;Golgi apparatus;integral to membrane;intracellular membrane-bounded …	Alternativesplicing;Completeproteome;Cytoplasmicvesicle;Hydrogeniontransport;Iontransport;Membrane;Phosphoprotein;Referenceproteome;Transmembrane;Transmembranehelix;Transport	Collecting duct acid secretion;Epithelial cell signaling in Helicobacter pylori infection;ko05152;Lysosome;Oxidative phosphorylation;Phagosome;Rheumatoid arthritis;Vibrio cholerae infection	Cluster -1906			18	18	17	22.5	22.5	21.5	96.412	0	125.3	13880000	174	1.74095e-08	0.00171014
-0.916063	-1.17978	-0.888535	-2.69194	-0.12266	0.07695	-0.570967	-0.227389	-0.838687	-0.0970609	1.12645	0.861848	0.370363	1.16543	1.65185	0.462412	0.828347	0.47381	0.511102	0.00452287				+			+		Unt_Tor_Sal	ATP biosynthetic process;ATP hydrolysis coupled proton transport;ATP metabolic process;ATP synthesis coupled proton transport;biological regulation;biosynthetic process;cation homeostasis;cation transport;cell surface receptor linked signaling pathway;cellular biosynthetic process;cellular cation homeostasis;cellular chemical homeostasis;cellular component assembly;cellular component assembly at …	active transmembrane transporter activity;ATPase activity;ATPase activity, coupled;ATPase activity, coupled to movement of substances;ATPase activity, coupled to transmembrane movement of ions;ATPase activity, coupled to transmembrane movement of substances;ATPase binding;binding;catalytic activity;cation transmembrane transporter activity;cation-transporting ATPase activity;enzyme binding;hydrog…	acrosomal vesicle;adherens junction;anchoring junction;cell junction;cell part;cell-substrate adherens junction;cell-substrate junction;cytoplasm;cytoplasmic membrane-bounded vesicle;cytoplasmic part;cytoplasmic vesicle;cytoplasmic vesicle membrane;cytoplasmic vesicle part;endocytic vesicle membrane;endosomal part;endosome membrane;focal adhesion;integral to membrane;intracellular membrane-bounde…	Cellmembrane;Completeproteome;Endosome;Glycoprotein;Hydrogeniontransport;Iontransport;Membrane;Phosphoprotein;Polymorphism;Referenceproteome;Transmembrane;Transmembranehelix;Transport	Collecting duct acid secretion;Epithelial cell signaling in Helicobacter pylori infection;ko05152;Lysosome;Oxidative phosphorylation;Phagosome;Rheumatoid arthritis;Vibrio cholerae infection	Cluster -1906			9	8	8	13.1	12.1	12.1	98.081	0	17.563	2751400	55	0.000110455	0.0018949
-0.967874	-0.674173	-0.848061	-1.90623	-1.30842	0.732072	0.971482	0.769624	-0.128325	0.642512	-0.115577	1.39641	1.37692	1.05015	1.58702	-0.685759	-0.369282	-0.214551	-0.489914	-0.818014				+			+		Unt_Tor_Sal	ATP hydrolysis coupled proton transport;biological regulation;cation homeostasis;cation transport;cell surface receptor linked signaling pathway;cellular cation homeostasis;cellular chemical homeostasis;cellular component organization;cellular component organization at cellular level;cellular component organization or biogenesis;cellular component organization or biogenesis at cellular level;cell…	active transmembrane transporter activity;ATPase activity;ATPase activity, coupled;ATPase activity, coupled to movement of substances;ATPase activity, coupled to transmembrane movement of ions;ATPase activity, coupled to transmembrane movement of substances;binding;catalytic activity;cation transmembrane transporter activity;cation-transporting ATPase activity;enzyme binding;hydrogen ion transmem…	adherens junction;anchoring junction;cell junction;cell part;cell-substrate adherens junction;cell-substrate junction;cytoplasmic part;cytoplasmic vesicle membrane;cytoplasmic vesicle part;endocytic vesicle membrane;endosomal part;endosome membrane;extracellular membrane-bounded organelle;extracellular organelle;extracellular region part;extracellular vesicular exosome;focal adhesion;integral to …	Completeproteome;Host-virusinteraction;Hydrogeniontransport;Iontransport;Membrane;Referenceproteome;Transmembrane;Transmembranehelix;Transport;Ublconjugation;Vacuole	Collecting duct acid secretion;Epithelial cell signaling in Helicobacter pylori infection;ko05152;Lysosome;Oxidative phosphorylation;Phagosome;Rheumatoid arthritis;Vibrio cholerae infection	Cluster -1904			1	1	1	11.6	11.6	11.6	15.736	0	17.055	5644600	58	7.28386e-06	0.000565916
-1.83533	-1.2229	-0.823538	-1.12007	1.50692	0.751248	0.417985	-0.32233	0.7564	0.8466	0.547265	0.853512	0.791137	0.0850371	1.92847	-0.331383	-0.986235	-0.367624	-0.497932	-0.977232				+			+	+	Sal_Tor_Sal;Unt_Tor_Sal	ATP hydrolysis coupled proton transport;biological regulation;cation homeostasis;cation transport;cell surface receptor linked signaling pathway;cellular cation homeostasis;cellular chemical homeostasis;cellular component organization;cellular component organization at cellular level;cellular component organization or biogenesis;cellular component organization or biogenesis at cellular level;cell…	active transmembrane transporter activity;ATPase activity;ATPase activity, coupled;ATPase activity, coupled to movement of substances;ATPase activity, coupled to transmembrane movement of ions;ATPase activity, coupled to transmembrane movement of substances;ATPase activity, uncoupled;catalytic activity;cation transmembrane transporter activity;cation-transporting ATPase activity;hydrogen ion tran…	cell part;cytoplasmic part;cytosol;extracellular membrane-bounded organelle;extracellular organelle;extracellular region part;extracellular vesicular exosome;intracellular organelle part;intracellular part;macromolecular complex;membrane;membrane part;membrane-bounded organelle;membrane-bounded vesicle;organelle;organelle part;protein complex;proton-transporting two-sector ATPase complex;proton-t…	Alternativesplicing;Completeproteome;Hydrogeniontransport;Iontransport;Polymorphism;Referenceproteome;Transport	Collecting duct acid secretion;Epithelial cell signaling in Helicobacter pylori infection;Oxidative phosphorylation;Phagosome;Rheumatoid arthritis;Vibrio cholerae infection	Cluster -1904			2	2	2	26.1	26.1	26.1	13.37	0	5.5454	411650	5	0.0125036	0.00112701
0.855485	0.860241	0.730196	0.756263	0.350128	0.885324	0.539106	0.878804	0.483467	0.595769	0.509967	0.287329	0.605759	-0.683074	-0.0836906	-1.64371	-2.05788	-0.848471	-1.02986	-1.99115				+	+			+	Sal_Tor_Sal;Unt_Sal	cellular component assembly;cellular component organization;cellular component organization or biogenesis;macromolecular complex assembly;macromolecular complex subunit organization;protein complex assembly;protein complex subunit organization		cell part;cytoplasmic part;intracellular membrane-bounded organelle;intracellular organelle;intracellular part;membrane-bounded organelle;mitochondrion;organelle	Alternativesplicing;Completeproteome;Mitochondrion;Polymorphism;Referenceproteome;Transitpeptide		Cluster -1905			8	8	8	28.7	28.7	28.7	36.436	0	59.463	1922300	49	4.37875e-07	0
0.43958	0.517908	0.563071	0.316814	0.28254	0.28223	0.700554	0.783489	1.02875	1.05124	-1.2384	0.467691	0.361758	0.849737	-2.24415	-0.386397	-2.52544	-0.38198	-0.407535	-0.46147				+						cellular component assembly;cellular component assembly at cellular level;cellular component organization;cellular component organization at cellular level;cellular component organization or biogenesis;cellular component organization or biogenesis at cellular level;cellular macromolecular complex assembly;cellular macromolecular complex subunit organization;cellular process;cellular protein compl…		cell part;cytoplasmic part;intracellular membrane-bounded organelle;intracellular organelle;intracellular organelle part;intracellular part;membrane-bounded organelle;mitochondrion;nuclear body;nuclear part;nuclear speck;nucleoplasm part;organelle;organelle part	Chaperone;Completeproteome;Diseasemutation;Mitochondrion;Referenceproteome;Transitpeptide		Cluster -1905			3	3	3	11.4	11.4	11.4	32.772	0	9.8544	1155800	15	0.0298332	0.00441582
-0.018096	-0.119411	-0.898715	0.131036	-0.0984273	1.21037	0.920843	-0.168853	-0.134543	0.280131	0.494264	0.174552	0.618563	1.20809	1.73517	-2.95467	-0.569425	-0.125035	-1.05991	-0.625942				+				+	Sal_Tor_Sal	anatomical structure formation involved in morphogenesis;angiogenesis;biological regulation;biosynthetic process;cell differentiation;cellular biosynthetic process;cellular chemical homeostasis;cellular component assembly;cellular component organization;cellular component organization or biogenesis;cellular developmental process;cellular homeostasis;cellular ion homeostasis;cellular metabolic pro…	angiostatin binding;ATPase binding;ATPase inhibitor activity;ATPase regulator activity;binding;calmodulin binding;enzyme binding;enzyme inhibitor activity;enzyme regulator activity;identical protein binding;nucleoside-triphosphatase regulator activity;protein binding;protein dimerization activity;protein homodimerization activity	cell part;cell surface;cytoplasmic part;intracellular membrane-bounded organelle;intracellular organelle;intracellular part;membrane-bounded organelle;mitochondrion;organelle	Alternativesplicing;Coiledcoil;Completeproteome;Directproteinsequencing;Mitochondrion;Referenceproteome;Transitpeptide		Cluster -1904			8	8	8	58.5	58.5	58.5	12.249	0	14.611	8874300	42	0.00469926	0.0027907
-2.43394	-0.624717	-0.245998	-0.96882	-0.847269	-0.139737	-0.812446	0.02199	-0.937239	-0.630508	0.59361	1.57137	1.23934	1.16536	1.44882	0.413639	0.514477	-0.340079	0.765217	0.246921				+			+		Unt_Tor_Sal	anatomical structure development;axon ensheathment;biological regulation;cellular process;cerebellum development;defense response;developmental process;ensheathment of neurons;inflammatory response;myelination;pigmentation;regulation of biological process;regulation of growth;regulation of multicellular organism growth;regulation of multicellular organismal process;response to chemical stimulus;r…	binding;carbohydrate binding;receptor activity	cell part;cytoplasm;extracellular membrane-bounded organelle;extracellular organelle;extracellular region part;extracellular space;extracellular vesicular exosome;integral to membrane;integral to plasma membrane;intracellular part;intrinsic to membrane;intrinsic to plasma membrane;membrane;membrane part;membrane-bounded organelle;membrane-bounded vesicle;organelle;plasma membrane;plasma membrane …	Alternativesplicing;Cellmembrane;Completeproteome;Directproteinsequencing;Disulfidebond;EGF-likedomain;Glycoprotein;Inflammatoryresponse;Kelchrepeat;LamininEGF-likedomain;Lectin;Membrane;Polymorphism;Receptor;Referenceproteome;Repeat;Secreted;Signal;Transmembrane;Transmembranehelix		Cluster -1895			6	6	6	4.3	4.3	4.3	158.54	0	3.5047	1133300	14	4.50002e-05	0.000135266
0.91998	-0.15447	0.702323	1.0758	1.41305	0.83217	0.124162	0.436757	0.47882	0.329144	0.0322007	-0.054466	0.478214	-0.389827	1.07503	-1.11283	-0.976015	-1.85847	-1.20439	-2.14718				+	+				Unt_Sal	anatomical structure development;biological regulation;biosynthetic process;cell development;cellular biosynthetic process;cellular component assembly;cellular component assembly at cellular level;cellular component organization;cellular component organization at cellular level;cellular component organization or biogenesis;cellular component organization or biogenesis at cellular level;cellular d…	adenyl nucleotide binding;adenyl ribonucleotide binding;ATP binding;ATPase activity;ATPase activity, coupled;binding;catalytic activity;cation binding;chromatin binding;chromo shadow domain binding;DNA binding;DNA helicase activity;DNA translocase activity;DNA-dependent ATPase activity;helicase activity;histone binding;hydrolase activity;hydrolase activity, acting on acid anhydrides;hydrolase act…	cell part;chromatin;chromatin remodeling complex;chromosomal part;heterochromatin;intracellular membrane-bounded organelle;intracellular organelle;intracellular organelle part;intracellular part;macromolecular complex;membrane-bounded organelle;nuclear body;nuclear chromatin;nuclear chromosome part;nuclear heterochromatin;nuclear part;nucleoplasm;nucleoplasm part;nucleus;organelle;organelle part;…	3D-structure;Acetylation;Alternativesplicing;ATP-binding;Chromatinregulator;Chromosome;Completeproteome;Diseasemutation;DNA-binding;DNAdamage;DNArepair;Helicase;Hydrolase;Mentalretardation;Metal-binding;Nucleotide-binding;Nucleus;Phosphoprotein;Polymorphism;Referenceproteome;Telomere;Transcription;Transcriptionregulation;Zinc;Zinc-finger		Cluster -1905			11	11	11	6.6	6.6	6.6	282.58	0	44.519	2196100	43	1.12708e-05	0.000503867
-1.45989	-1.08908	-1.45721	-0.80588	-0.459946	0.713108	0.970819	0.477209	1.29963	1.11481	0.800333	0.647908	0.878072	1.10188	1.28482	-1.05685	-0.687569	-0.641658	-0.989452	-0.64104				+						actin cytoskeleton organization;actin filament-based process;anatomical structure development;biological regulation;biosynthetic process;catabolic process;cell communication;cell-cell signaling;cellular biosynthetic process;cellular catabolic process;cellular component organization;cellular component organization at cellular level;cellular component organization or biogenesis;cellular component o…	ATPase binding;binding;catalytic activity;cysteine-type peptidase activity;enzyme binding;exopeptidase activity;hydrolase activity;identical protein binding;omega peptidase activity;peptidase activity;peptidase activity, acting on L-amino acid peptides;protein binding;small conjugating protein-specific protease activity;ubiquitin protein ligase binding;ubiquitin-specific protease activity	cell part;cytoplasm;cytoplasmic part;cytosol;inclusion body;intracellular membrane-bounded organelle;intracellular organelle;intracellular organelle lumen;intracellular organelle part;intracellular part;membrane;membrane-bounded organelle;membrane-enclosed lumen;mitochondrial matrix;mitochondrial membrane;mitochondrial part;nuclear inclusion body;nuclear matrix;nuclear part;nucleoplasm;nucleus;or…	3D-structure;Alternativesplicing;Completeproteome;Hydrolase;Isopeptidebond;Neurodegeneration;Nucleus;Phosphoprotein;Polymorphism;Protease;Referenceproteome;Repeat;Spinocerebellarataxia;Thiolprotease;Transcription;Transcriptionregulation;Tripletrepeatexpansion;Ublconjugation;Ublconjugationpathway	Protein processing in endoplasmic reticulum	Cluster -1904			9	9	9	28.3	28.3	28.3	41.25	0	101.07	8207400	101	7.53174e-09	0.0039211
0.258278	-0.352751	0.528264	0.705234	0.566904	0.378387	1.27217	1.41185	1.78838	1.04278	-0.457368	-0.154849	-0.0877951	-0.131339	-0.682756	-1.00316	-1.83129	-1.3167	-1.66779	-0.26645				+	+				Unt_Sal				Completeproteome;Referenceproteome		Cluster -1905			1	1	1	10.3	10.3	10.3	10.771	0.0031939	2.237	206300	5	5.12628e-06	1.27389e-05
1.08882	0.552047	0.727201	0.319179	0.499816	0.580123	0.348111	0.766971	0.848653	0.860382	0.130951	0.0828154	0.436577	0.113836	0.116199	-2.50109	-0.278952	-1.21347	-1.62271	-1.85547				+	+				Unt_Sal	amine catabolic process;amine metabolic process;branched chain family amino acid catabolic process;branched chain family amino acid metabolic process;carboxylic acid catabolic process;carboxylic acid metabolic process;catabolic process;cellular amine metabolic process;cellular amino acid catabolic process;cellular amino acid metabolic process;cellular catabolic process;cellular ketone metabolic p…	binding;carbon-oxygen lyase activity;catalytic activity;enoyl-CoA hydratase activity;hydro-lyase activity;lyase activity;methylglutaconyl-CoA hydratase activity;mRNA 3'-UTR binding;mRNA binding;nucleic acid binding;RNA binding	cell part;cytoplasmic part;intracellular membrane-bounded organelle;intracellular organelle;intracellular organelle lumen;intracellular organelle part;intracellular part;membrane-bounded organelle;membrane-enclosed lumen;mitochondrial matrix;mitochondrial part;mitochondrion;organelle;organelle lumen;organelle part	3D-structure;Acetylation;Alternativesplicing;Branched-chainaminoacidcatabolism;Completeproteome;Directproteinsequencing;Diseasemutation;Lyase;Mitochondrion;Referenceproteome;RNA-binding;Transitpeptide	Valine, leucine and isoleucine degradation	Cluster -1905			6	6	6	16.2	16.2	16.2	35.608	0	39.831	1588800	36	2.73417e-06	0.000253711
0.500326	0.549179	0.781383	0.509901	0.396922	0.0986608	0.495511	0.576942	0.822964	0.879964	0.20736	0.11437	-0.379124	0.316486	0.272617	-0.290319	-1.31953	-3.54121	-0.224278	-0.768127				+	+				Unt_Sal	anatomical structure development;anatomical structure morphogenesis;apoptotic cell clearance;biological adhesion;biological regulation;blood vessel remodeling;cell activation;cell adhesion;cell communication;cell differentiation;cell maturation;cell migration;cell morphogenesis;cell morphogenesis involved in differentiation;cell motility;cell surface receptor linked signaling pathway;cell-substra…	adenyl nucleotide binding;adenyl ribonucleotide binding;ATP binding;binding;catalytic activity;kinase activity;lipid binding;molecular transducer activity;nucleotide binding;phosphatidylserine binding;phospholipid binding;phosphotransferase activity, alcohol group as acceptor;protein kinase activity;protein tyrosine kinase activity;purine nucleotide binding;purine ribonucleoside triphosphate bind…	cell part;cell surface;extracellular membrane-bounded organelle;extracellular organelle;extracellular region part;extracellular space;extracellular vesicular exosome;host cell part;host cell surface;integral to membrane;integral to plasma membrane;intrinsic to membrane;intrinsic to plasma membrane;membrane;membrane part;membrane-bounded organelle;membrane-bounded vesicle;organelle;other organism …	3D-structure;Alternativesplicing;ATP-binding;Cellmembrane;Completeproteome;Differentiation;Disulfidebond;Glycoprotein;Immunity;Immunoglobulindomain;Innateimmunity;Kinase;Membrane;Nucleotide-binding;Oncogene;Phosphoprotein;Polymorphism;Proto-oncogene;Receptor;Referenceproteome;Repeat;Signal;Transferase;Transmembrane;Transmembranehelix;Tyrosine-proteinkinase;Ublconjugation		Cluster -1905			6	6	6	9.1	9.1	9.1	98.336	0	8.2638	2465200	32	0.00328518	0.000657704
1.67448	0.435572	0.360343	0.318064	-0.0396356	-0.219695	-0.668901	1.69962	-0.51588	-1.69447	-1.30839	-0.792502	-1.02804	-1.2317	-0.585819	1.05201	0.537211	0.10352	1.57498	0.329246				+			+	+	Sal_Tor_Sal;Unt_Tor_Sal	anatomical structure homeostasis;antigen processing and presentation;antigen processing and presentation of peptide antigen;antigen processing and presentation of peptide antigen via MHC class I;biological adhesion;biological regulation;cell adhesion;cellular process;detection of chemical stimulus;detection of chemical stimulus involved in sensory perception;detection of chemical stimulus involve…	antigen binding;binding;catalytic activity;glycoprotein binding;hydrolase activity;hydrolase activity, acting on ester bonds;macromolecule transmembrane transporter activity;nuclease activity;peptide antigen binding;peptide binding;protein binding;protein transmembrane transporter activity;protein transporter activity;ribonuclease activity;substrate-specific transmembrane transporter activity;sub…	cell part;extracellular membrane-bounded organelle;extracellular organelle;extracellular region;extracellular region part;extracellular space;extracellular vesicular exosome;intracellular membrane-bounded organelle;intracellular organelle;intracellular part;macromolecular complex;membrane;membrane part;membrane-bounded organelle;membrane-bounded vesicle;MHC class I protein complex;MHC protein com…	3D-structure;Completeproteome;Directproteinsequencing;Disulfidebond;Glycoprotein;Pyrrolidonecarboxylicacid;Referenceproteome;Secreted;Signal		Cluster -1902			9	9	9	43	43	43	34.258	0	23.414	1864500	32	0.0106488	0.000629823
-1.50417	-1.13352	-2.34639	-1.05982	-0.425452	1.26901	0.556207	0.199329	-0.414308	0.697499	0.763739	1.03712	0.974088	1.10318	1.37958	-0.367371	-0.300813	-0.0827583	-0.224321	-0.12082				+			+		Unt_Tor_Sal	anatomical structure homeostasis;antigen processing and presentation;antigen processing and presentation of exogenous antigen;antigen processing and presentation of exogenous peptide antigen;antigen processing and presentation of exogenous peptide antigen via MHC class I;antigen processing and presentation of exogenous peptide antigen via MHC class I, TAP-dependent;antigen processing and presenta…	binding;identical protein binding;protein binding	adherens junction;anchoring junction;cell junction;cell part;cell-substrate adherens junction;cell-substrate junction;coated vesicle membrane;cytoplasm;cytoplasmic part;cytoplasmic vesicle membrane;cytoplasmic vesicle part;early endosome lumen;early endosome membrane;endocytic vesicle membrane;endoplasmic reticulum lumen;endoplasmic reticulum part;endosomal part;endosome lumen;endosome membrane;E…	3D-structure;Amyloid;Amyloidosis;Completeproteome;Directproteinsequencing;Diseasemutation;Disulfidebond;Glycation;Glycoprotein;Immunity;Immunoglobulindomain;MHCI;Pyrrolidonecarboxylicacid;Referenceproteome;Secreted;Signal	Antigen processing and presentation	Cluster -1904			5	5	5	48.7	48.7	48.7	13.714	0	54.208	23638000	62	7.67565e-06	0.00174499
-0.333532	-0.0514188	-0.0944141	-0.895169	-1.92608	0.103399	1.44204	0.639923	1.20239	1.05717	1.26618	0.853841	0.0204902	0.684616	0.490517	-0.377867	-1.98623	-1.32602	-0.628396	-0.141442				+						amine metabolic process;aminoglycan biosynthetic process;aminoglycan metabolic process;biological regulation;biosynthetic process;carbohydrate biosynthetic process;carbohydrate metabolic process;cellular biosynthetic process;cellular carbohydrate metabolic process;cellular macromolecule biosynthetic process;cellular macromolecule metabolic process;cellular metabolic process;cellular process;cellu…	binding;catalytic activity;cation binding;enzyme activator activity;enzyme regulator activity;galactosylgalactosylxylosylprotein 3-beta-glucuronosyltransferase activity;glucuronosyltransferase activity;ion binding;metal ion binding;phosphatase activator activity;phosphatase regulator activity;protein phosphatase activator activity;protein phosphatase regulator activity;transferase activity;transf…	cell part;cis-Golgi network;cytoplasmic part;extracellular membrane-bounded organelle;extracellular organelle;extracellular region part;extracellular vesicular exosome;Golgi apparatus;Golgi apparatus part;Golgi membrane;integral to membrane;intracellular membrane-bounded organelle;intracellular organelle;intracellular organelle part;intracellular part;intrinsic to membrane;membrane;membrane part;…	3D-structure;Alternativesplicing;Completeproteome;Diseasemutation;Disulfidebond;Glycoprotein;Golgiapparatus;Manganese;Membrane;Metal-binding;Referenceproteome;Signal-anchor;Transferase;Transmembrane;Transmembranehelix	Glycosaminoglycan biosynthesis - chondroitin sulfate;Glycosaminoglycan biosynthesis - heparan sulfate	Cluster -1904			9	9	9	37.9	37.9	37.9	37.121	0	64.396	3054300	57	0.00065567	0.00608768
1.48958	0.848269	2.13716	1.05976	0.121734	-0.0691359	-0.174085	0.904032	0.526861	0.712623	-0.311589	-0.896176	-1.97379	-1.02399	-0.925151	-0.540067	-1.11452	-0.584946	-0.342837	0.156255				+			+		Unt_Tor_Sal	acute inflammatory response;alcohol metabolic process;amine metabolic process;aminoglycan biosynthetic process;aminoglycan metabolic process;anatomical structure development;anatomical structure formation involved in morphogenesis;anatomical structure morphogenesis;angiogenesis;angiogenesis involved in wound healing;binding of sperm to zona pellucida;biological adhesion;biological regulation;bios…	alpha-tubulin binding;beta-N-acetylglucosaminylglycopeptide beta-1,4-galactosyltransferase activity;beta-tubulin binding;binding;catalytic activity;cation binding;cytoskeletal protein binding;galactosyltransferase activity;identical protein binding;ion binding;lactose synthase activity;manganese ion binding;metal ion binding;N-acetyllactosamine synthase activity;protein binding;protein dimerizati…	anchoring junction;basolateral plasma membrane;brush border membrane;cell junction;cell part;cell projection;cell projection membrane;cell projection part;cell-cell junction;cytoplasmic part;desmosome;external encapsulating structure;external side of plasma membrane;extracellular membrane-bounded organelle;extracellular organelle;extracellular region part;extracellular space;extracellular vesicul…	3D-structure;Alternativeinitiation;Cellmembrane;Cellprojection;Completeproteome;Congenitaldisorderofglycosylation;Directproteinsequencing;Disulfidebond;Glycoprotein;Glycosyltransferase;Golgiapparatus;Manganese;Membrane;Metal-binding;Polymorphism;Referenceproteome;Secreted;Signal-anchor;Transferase;Transmembrane;Transmembranehelix	Galactose metabolism;Glycosaminoglycan biosynthesis - keratan sulfate;Glycosphingolipid biosynthesis - lacto and neolacto series;N-Glycan biosynthesis;Other types of O-glycan biosynthesis;Various types of N-glycan biosynthesis	Cluster -1902			4	4	4	17.1	17.1	17.1	43.92	0	34.048	1693800	35	0.000129511	0.00147941
-0.00581882	-1.49218	-1.59924	-1.20361	-0.318169	-0.0339321	-0.843105	-0.681725	-1.0921	-0.811122	1.34656	1.34473	1.22506	0.303122	0.451793	1.35572	0.739747	0.784397	0.99958	-0.469708				+						amine metabolic process;aminoglycan biosynthetic process;aminoglycan metabolic process;biological regulation;biosynthetic process;carbohydrate biosynthetic process;carbohydrate metabolic process;cellular carbohydrate metabolic process;cellular component organization;cellular component organization at cellular level;cellular component organization or biogenesis;cellular component organization or b…	beta-N-acetylglucosaminylglycopeptide beta-1,4-galactosyltransferase activity;binding;catalytic activity;cation binding;galactosyltransferase activity;ion binding;manganese ion binding;metal ion binding;transferase activity;transferase activity, transferring glycosyl groups;transferase activity, transferring hexosyl groups;transition metal ion binding;UDP-galactosyltransferase activity;UDP-glycos…	cell part;cytoplasmic part;Golgi apparatus;Golgi apparatus part;Golgi cisterna membrane;Golgi membrane;integral to membrane;intracellular membrane-bounded organelle;intracellular organelle;intracellular organelle part;intracellular part;intrinsic to membrane;membrane;membrane part;membrane-bounded organelle;organelle;organelle membrane;organelle part	3D-structure;Completeproteome;Diseasemutation;Disulfidebond;Ehlers-Danlossyndrome;Glycoprotein;Glycosyltransferase;Golgiapparatus;Manganese;Membrane;Metal-binding;Referenceproteome;Signal-anchor;Transferase;Transmembrane;Transmembranehelix	Glycosaminoglycan biosynthesis - chondroitin sulfate;Glycosaminoglycan biosynthesis - heparan sulfate	Cluster -1895			3	3	3	8	8	8	37.405	0.0096439	1.7643	1100900	41	0.000174196	0.00813641
0.219524	0.442727	0.574472	-0.211331	1.16875	-2.26064	-0.55352	0.158766	0.819164	1.65838	0.100653	-0.960347	-1.41254	-0.919006	-1.44011	0.190301	0.686425	0.317468	0.123881	1.29698				+			+	+	Sal_Tor_Sal;Unt_Tor_Sal	amine metabolic process;aminoglycan biosynthetic process;aminoglycan metabolic process;axon guidance;biosynthetic process;carbohydrate biosynthetic process;carbohydrate metabolic process;cellular biosynthetic process;cellular carbohydrate biosynthetic process;cellular carbohydrate metabolic process;cellular macromolecule biosynthetic process;cellular macromolecule metabolic process;cellular metab…	acetylglucosaminyltransferase activity;binding;catalytic activity;cation binding;glucuronosyltransferase activity;ion binding;metal ion binding;N-acetyllactosaminide beta-1,3-N-acetylglucosaminyltransferase activity;transferase activity;transferase activity, transferring glycosyl groups;transferase activity, transferring hexosyl groups;UDP-glycosyltransferase activity	cell part;cytoplasmic part;extracellular membrane-bounded organelle;extracellular organelle;extracellular region part;extracellular vesicular exosome;Golgi apparatus;Golgi apparatus part;Golgi membrane;integral to Golgi membrane;integral to membrane;integral to organelle membrane;intracellular membrane-bounded organelle;intracellular organelle;intracellular organelle part;intracellular part;intri…	Completeproteome;Congenitalmusculardystrophy;Diseasemutation;Dystroglycanopathy;Glycoprotein;Glycosyltransferase;Golgiapparatus;Lissencephaly;Manganese;Membrane;Metal-binding;Polymorphism;Referenceproteome;Signal-anchor;Transferase;Transmembrane;Transmembranehelix	Glycosaminoglycan biosynthesis - keratan sulfate;Glycosphingolipid biosynthesis - lacto and neolacto series	Cluster -1902			4	4	4	10.8	10.8	10.8	47.119	0	3.9392	610570	9	0.0698907	0.00756775
0.559661	0.592799	1.33991	1.95733	0.669827	-0.484063	-0.0429317	-0.499037	0.126113	-0.580001	-0.43462	-0.792702	-1.05562	-2.47792	-1.40498	0.592875	0.558511	0.47587	0.65329	0.24569				+						actin crosslink formation;actin cytoskeleton organization;actin filament bundle assembly;actin filament organization;actin filament-based process;biological regulation;cell surface receptor linked signaling pathway;cellular component assembly;cellular component assembly at cellular level;cellular component organization;cellular component organization at cellular level;cellular component organizat…	binding;binding, bridging;cytoskeletal adaptor activity;cytoskeletal protein binding;proline-rich region binding;protein binding;protein binding, bridging	cell part;cytoplasm;cytoplasmic part;cytoskeleton;cytosol;extracellular membrane-bounded organelle;extracellular organelle;extracellular region part;extracellular vesicular exosome;intracellular non-membrane-bounded organelle;intracellular organelle;intracellular organelle part;intracellular part;membrane;membrane-bounded organelle;membrane-bounded vesicle;non-membrane-bounded organelle;nuclear p…	3D-structure;Actin-binding;Coiledcoil;Completeproteome;Cytoplasm;Cytoskeleton;Phosphoprotein;Polymorphism;Referenceproteome;SH3domain		Cluster -1902			10	10	10	26.2	26.2	26.2	56.882	0	48.843	3484500	71	2.643e-05	0.00725682
1.0715	1.17971	0.805983	1.75246	1.39686	0.874856	0.0647879	0.156973	0.117558	-0.0912851	-1.41131	-2.19606	-0.754412	-1.27472	-0.815476	0.00615873	-0.29631	-0.433397	-0.150628	-0.00325793				+			+		Unt_Tor_Sal	biological regulation;biosynthetic process;cellular biosynthetic process;cellular component organization;cellular component organization at cellular level;cellular component organization or biogenesis;cellular component organization or biogenesis at cellular level;cellular macromolecule biosynthetic process;cellular macromolecule metabolic process;cellular metabolic process;cellular nitrogen comp…	binding;cation binding;ion binding;metal ion binding;transition metal ion binding;zinc ion binding	ACF complex;cell part;chromatin accessibility complex;chromatin assembly complex;chromatin remodeling complex;chromosome;intracellular non-membrane-bounded organelle;intracellular organelle;intracellular organelle part;intracellular part;macromolecular complex;non-membrane-bounded organelle;nuclear chromosome;nuclear part;organelle;organelle part;protein complex	Alternativesplicing;Bromodomain;Coiledcoil;Completeproteome;Metal-binding;Nucleus;Phosphoprotein;Polymorphism;Referenceproteome;Transcription;Transcriptionregulation;Zinc;Zinc-finger		Cluster -1902			22	22	22	18.2	18.2	18.2	178.7	0	87.551	5074900	103	3.44544e-07	0.000332931
-1.73495	-1.04001	-1.47073	-1.39852	-1.39726	1.06698	0.900702	0.75864	0.993766	1.26253	0.495336	0.690025	0.81487	0.841396	0.901649	-0.383595	-0.106052	-0.402293	-0.0883504	-0.704134				+		+	+		Unt_Tor;Unt_Tor_Sal	anatomical structure morphogenesis;biological regulation;biosynthetic process;cellular biosynthetic process;cellular component organization;cellular component organization at cellular level;cellular component organization or biogenesis;cellular component organization or biogenesis at cellular level;cellular macromolecule biosynthetic process;cellular macromolecule metabolic process;cellular metab…	acetylcholine receptor regulator activity;adenyl nucleotide binding;adenyl ribonucleotide binding;ATP binding;binding;catalytic activity;cation binding;chromatin binding;histone acetyl-lysine binding;histone binding;histone kinase activity;ion binding;kinase activity;metal ion binding;non-membrane spanning protein tyrosine kinase activity;nucleotide binding;phosphotransferase activity, alcohol gr…	cell part;centromeric heterochromatin;chromatin;chromosomal part;chromosome;condensed chromosome;heterochromatin;intracellular membrane-bounded organelle;intracellular non-membrane-bounded organelle;intracellular organelle;intracellular organelle part;intracellular part;membrane-bounded organelle;non-membrane-bounded organelle;nucleus;organelle;organelle part	3D-structure;Acetylation;Alternativesplicing;ATP-binding;Bromodomain;Coiledcoil;Completeproteome;DNAdamage;Kinase;Metal-binding;Nucleotide-binding;Nucleus;Phosphoprotein;Referenceproteome;Transcription;Transcriptionregulation;Transferase;Tyrosine-proteinkinase;Williams-Beurensyndrome;Zinc;Zinc-finger		Cluster -1904			33	33	33	28.7	28.7	28.7	170.9	0	146.67	9566300	230	1.89912e-11	0.000127731
0.746115	-0.913894	0.618912	0.762949	1.24001	-0.0246006	-0.518364	-0.514171	-1.4413	-1.50689	0.934035	0.334367	1.54917	0.966288	1.2736	-1.55658	0.261694	-0.668621	-1.04994	-0.492775				+						adult behavior;anatomical structure development;anatomical structure formation involved in morphogenesis;anatomical structure morphogenesis;artery smooth muscle contraction;axoneme assembly;behavior;biological regulation;brain morphogenesis;cartilage development;cell differentiation;cell part morphogenesis;cell projection assembly;cell projection morphogenesis;cell projection organization;cellula…	binding;protein binding;repressing transcription factor binding;RNA polymerase II repressing transcription factor binding;RNA polymerase II transcription factor binding;transcription factor binding	BBSome;cell part;cell projection;cell projection membrane;cell projection part;cilium;cilium membrane;cilium part;cytoplasmic part;cytosol;intracellular organelle part;intracellular part;macromolecular complex;membrane;membrane part;motile cilium;organelle part;plasma membrane part;protein complex	Bardet-Biedlsyndrome;Cellmembrane;Cellprojection;Ciliopathy;Cilium;Ciliumbiogenesis/degradation;Coiledcoil;Completeproteome;Cytoplasm;Cytoskeleton;Diseasemutation;Membrane;Mentalretardation;Obesity;Polymorphism;Proteintransport;Referenceproteome;Sensorytransduction;Transport;Vision		Cluster -1904			5	5	5	7.6	7.6	7.6	79.87	0	4.6974	274400	10	0.000942074	0.00593765
0.463077	0.311088	0.454974	0.351624	1.0289	2.0447	0.65518	1.10283	0.804686	0.988434	-0.0248383	-0.060416	-0.654282	-0.635284	-0.589496	-1.15936	-1.41863	-0.612545	-1.89962	-1.15102				+	+				Unt_Sal	biological adhesion;biological regulation;cell adhesion;cell-matrix adhesion;cell-substrate adhesion;cellular process;cellular response to stimulus;regulation of biological process;regulation of cellular process;response to stimulus;signal transduction	binding;extracellular matrix binding;laminin binding;laminin receptor activity;molecular transducer activity;protein binding;protein C-terminus binding;receptor activity;signal transducer activity;signaling receptor activity;transmembrane signaling receptor activity	cell part;external side of plasma membrane;extracellular membrane-bounded organelle;extracellular organelle;extracellular region part;extracellular vesicular exosome;integral to membrane;integral to plasma membrane;intrinsic to membrane;intrinsic to plasma membrane;membrane;membrane part;membrane-bounded organelle;membrane-bounded vesicle;organelle;plasma membrane;plasma membrane part;vesicle	3D-structure;Bloodgroupantigen;Celladhesion;Completeproteome;Directproteinsequencing;Disulfidebond;Glycoprotein;Immunoglobulindomain;Membrane;Phosphoprotein;Polymorphism;Receptor;Referenceproteome;Repeat;Signal;Transmembrane;Transmembranehelix		Cluster -1905			4	4	4	9.2	9.2	9.2	67.404	0	8.9209	432190	19	7.18364e-07	6.57277e-05
1.33419	1.21184	1.21291	1.20899	1.09353	-0.0264834	-0.309747	0.00789555	0.934036	0.155629	-1.39466	-1.68385	-0.896684	-1.78919	-1.19049	-0.0547077	0.0299802	-0.283423	-0.130103	0.570344				+						anatomical structure morphogenesis;biological regulation;cellular process;cellular response to stimulus;developmental process;intracellular signal transduction;lens morphogenesis in camera-type eye;positive regulation of biological process;positive regulation of cellular metabolic process;positive regulation of cellular process;positive regulation of cellular protein metabolic process;positive re…	enzyme regulator activity;GTPase regulator activity;guanyl-nucleotide exchange factor activity;nucleoside-triphosphatase regulator activity		3D-structure;Acetylation;Alternativesplicing;Completeproteome;Guanine-nucleotidereleasingfactor;Phosphoprotein;Polymorphism;Referenceproteome;SH2domain		Cluster -1902			26	26	26	44.4	44.4	44.4	92.565	0	95.968	9521700	175	2.67039e-08	0.00372322
1.0868	1.21423	1.20793	1.17276	1.08471	-0.852813	-0.799181	-1.49748	-0.536821	-0.508322	-0.655226	-0.551067	-1.11052	-1.93557	-0.375992	0.60199	0.414969	0.35703	0.490011	1.19256				+						amine biosynthetic process;amine catabolic process;amine metabolic process;biosynthetic process;branched chain family amino acid biosynthetic process;branched chain family amino acid catabolic process;branched chain family amino acid metabolic process;carboxylic acid biosynthetic process;carboxylic acid catabolic process;carboxylic acid metabolic process;catabolic process;cell cycle process;cell …	branched-chain-amino-acid transaminase activity;catalytic activity;L-isoleucine transaminase activity;L-leucine transaminase activity;L-valine transaminase activity;transaminase activity;transferase activity;transferase activity, transferring nitrogenous groups	cell part;cytoplasmic part;cytosol;intracellular membrane-bounded organelle;intracellular organelle;intracellular part;membrane-bounded organelle;mitochondrion;organelle	3D-structure;Acetylation;Alternativesplicing;Amino-acidbiosynthesis;Aminotransferase;Branched-chainaminoacidbiosynthesis;Completeproteome;Cytoplasm;Polymorphism;Pyridoxalphosphate;Referenceproteome;Transferase	Pantothenate and CoA biosynthesis;Valine, leucine and isoleucine biosynthesis;Valine, leucine and isoleucine degradation	Cluster -1902			8	8	8	23.3	23.3	23.3	42.966	0	172.84	13579000	84	4.86019e-07	0.0011746
1.23251	0.858733	1.13605	1.09772	0.243617	0.328887	0.591877	0.534743	1.04335	1.00264	0.138724	-0.378846	0.0605413	-0.274765	-0.400957	-1.19565	-1.3407	-1.31728	-1.27043	-2.09076				+						amine biosynthetic process;amine catabolic process;amine metabolic process;biological regulation;biosynthetic process;branched chain family amino acid biosynthetic process;branched chain family amino acid catabolic process;branched chain family amino acid metabolic process;carboxylic acid biosynthetic process;carboxylic acid catabolic process;carboxylic acid metabolic process;catabolic process;ce…	branched-chain-amino-acid transaminase activity;catalytic activity;L-isoleucine transaminase activity;L-leucine transaminase activity;L-valine transaminase activity;transaminase activity;transferase activity;transferase activity, transferring nitrogenous groups	cell part;cytoplasmic part;intracellular membrane-bounded organelle;intracellular organelle;intracellular organelle lumen;intracellular organelle part;intracellular part;membrane-bounded organelle;membrane-enclosed lumen;mitochondrial matrix;mitochondrial part;mitochondrion;organelle;organelle lumen;organelle part	3D-structure;Acetylation;Alternativesplicing;Amino-acidbiosynthesis;Aminotransferase;Branched-chainaminoacidbiosynthesis;Completeproteome;Cytoplasm;Mitochondrion;Polymorphism;Pyridoxalphosphate;Referenceproteome;Transferase;Transitpeptide	Pantothenate and CoA biosynthesis;Valine, leucine and isoleucine biosynthesis;Valine, leucine and isoleucine degradation	Cluster -1905			13	13	13	40.8	40.8	40.8	44.287	0	90.7	12966000	174	2.22788e-08	0.00226826
0.512942	0.332773	0.45048	0.31798	0.520156	0.912781	0.796067	0.683586	1.17537	0.83781	0.207477	0.222319	0.434085	0.650004	0.0966073	-1.7099	-1.51674	-1.71534	-1.54316	-1.66529				+	+			+	Sal_Tor_Sal;Unt_Sal	amine catabolic process;amine metabolic process;branched chain family amino acid catabolic process;branched chain family amino acid metabolic process;carboxylic acid catabolic process;carboxylic acid metabolic process;catabolic process;cellular amine metabolic process;cellular amino acid catabolic process;cellular amino acid metabolic process;cellular catabolic process;cellular ketone metabolic p…	3-methyl-2-oxobutanoate dehydrogenase (2-methylpropanoyl-transferring) activity;alpha-ketoacid dehydrogenase activity;binding;carbon-carbon lyase activity;carboxy-lyase activity;catalytic activity;cation binding;ion binding;lyase activity;metal ion binding;oxidoreductase activity;oxidoreductase activity, acting on the aldehyde or oxo group of donors;oxidoreductase activity, acting on the aldehyde…	cell part;cytoplasmic part;dihydrolipoyl dehydrogenase complex;intracellular membrane-bounded organelle;intracellular organelle;intracellular organelle lumen;intracellular organelle part;intracellular part;macromolecular complex;membrane-bounded organelle;membrane-enclosed lumen;mitochondrial alpha-ketoglutarate dehydrogenase complex;mitochondrial matrix;mitochondrial part;mitochondrial tricarbox…	3D-structure;Acetylation;Alternativesplicing;Completeproteome;Directproteinsequencing;Diseasemutation;Maplesyrupurinedisease;Metal-binding;Mitochondrion;Oxidoreductase;Phosphoprotein;Polymorphism;Potassium;Referenceproteome;Thiaminepyrophosphate;Transitpeptide	Valine, leucine and isoleucine degradation	Cluster -1905			14	14	14	37.3	37.3	37.3	50.47	0	68.182	8452900	131	1.33799e-13	7.94702e-05
-0.0383461	0.811674	0.785219	0.647828	-0.0229468	0.873926	0.348369	0.381076	1.07839	1.27308	-0.356956	-0.889688	-0.538433	0.540312	-1.93338	-0.125954	-0.854544	0.756066	-0.104822	-2.63086				+						amine catabolic process;amine metabolic process;branched chain family amino acid catabolic process;branched chain family amino acid metabolic process;carboxylic acid catabolic process;carboxylic acid metabolic process;catabolic process;cellular amine metabolic process;cellular amino acid catabolic process;cellular amino acid metabolic process;cellular catabolic process;cellular ketone metabolic p…	3-methyl-2-oxobutanoate dehydrogenase (2-methylpropanoyl-transferring) activity;alpha-ketoacid dehydrogenase activity;carbon-carbon lyase activity;carboxy-lyase activity;catalytic activity;lyase activity;oxidoreductase activity;oxidoreductase activity, acting on the aldehyde or oxo group of donors;oxidoreductase activity, acting on the aldehyde or oxo group of donors, disulfide as acceptor	cell part;cytoplasmic part;dihydrolipoyl dehydrogenase complex;intracellular membrane-bounded organelle;intracellular organelle;intracellular organelle lumen;intracellular organelle part;intracellular part;macromolecular complex;membrane-bounded organelle;membrane-enclosed lumen;mitochondrial alpha-ketoglutarate dehydrogenase complex;mitochondrial matrix;mitochondrial part;mitochondrial tricarbox…	3D-structure;Acetylation;Alternativesplicing;Completeproteome;Directproteinsequencing;Diseasemutation;Maplesyrupurinedisease;Mitochondrion;Oxidoreductase;Polymorphism;Referenceproteome;Transitpeptide	Valine, leucine and isoleucine degradation	Cluster -1905			3	3	3	11.7	11.7	11.7	43.122	0	6.2132	290970	9	0.0323313	0.00363757
1.47848	0.729086	-0.356163	1.75628	0.862249	-0.67137	-0.0740418	-0.241089	-0.721947	-0.795774	-1.09663	-1.19756	-0.502268	0.241224	-0.307309	1.5424	0.637018	0.486742	0.346248	-2.11557				+			+		Unt_Tor_Sal		actin binding;binding;cytoskeletal protein binding;protein binding		Allergen;Alternativesplicing;Completeproteome;Phosphoprotein;Referenceproteome;Williams-Beurensyndrome		Cluster 1445			2	1	1	16.8	11.9	11.9	22.195	0.0067406	1.912	453830	3	0.0541558	0.00569398
0.655639	0.464853	0.290224	0.792329	0.675334	1.32538	0.302375	-0.210175	0.72196	0.833341	-0.561112	-1.63268	-3.23691	-0.262363	-0.611609	0.189379	0.165021	-0.228029	0.0983631	0.228686				+			+		Unt_Tor_Sal	apoptosis;cell death;cellular process;death;programmed cell death			Alternativesplicing;Apoptosis;Completeproteome;Phosphoprotein;Referenceproteome		Cluster -1902			3	3	2	18.4	18.4	13.8	23.468	0	16.943	2458900	39	0.00172809	0.00156225
-0.513336	-0.328806	-0.403054	0.498584	0.126467	1.35417	0.710187	0.610684	0.926528	0.983521	0.316226	0.0679093	0.466171	0.863665	1.3337	-1.11063	-1.50718	-0.880251	-1.33188	-2.18267				+						biological regulation;biosynthetic process;canonical Wnt receptor signaling pathway;cell differentiation;cell surface receptor linked signaling pathway;cellular biosynthetic process;cellular developmental process;cellular macromolecule biosynthetic process;cellular macromolecule metabolic process;cellular metabolic process;cellular nitrogen compound metabolic process;cellular process;cellular res…	beta-catenin binding;binding;protein binding;protein binding transcription factor activity;transcription coactivator activity;transcription cofactor activity;transcription factor binding transcription factor activity	cell part;intracellular membrane-bounded organelle;intracellular non-membrane-bounded organelle;intracellular organelle;intracellular organelle part;intracellular part;membrane-bounded organelle;non-membrane-bounded organelle;nuclear part;nucleolus;nucleoplasm;nucleus;organelle;organelle part	3D-structure;Acetylation;Activator;Alternativesplicing;Completeproteome;Nucleus;Phosphoprotein;Referenceproteome;Transcription;Transcriptionregulation		Cluster -1905			12	12	12	9.9	9.9	9.9	157.13	0	40.47	3892100	95	1.27847e-06	0.00123973
-0.131427	-0.222043	-0.355091	-0.0753668	0.543762	0.571385	0.985262	0.90543	1.02255	0.961387	0.532308	0.0333636	0.892474	0.832982	0.919256	-1.30935	-1.28949	-2.24434	-1.09329	-1.47976				+				+	Sal_Tor_Sal	adipose tissue development;anatomical structure development;biosynthetic process;brain development;catabolic process;cellular biosynthetic process;cellular catabolic process;cellular ketone body metabolic process;cellular lipid metabolic process;cellular metabolic process;cellular process;developmental process;ketone body biosynthetic process;ketone body catabolic process;lipid metabolic process;…	3-hydroxybutyrate dehydrogenase activity;binding;catalytic activity;lipid binding;oxidoreductase activity;oxidoreductase activity, acting on CH-OH group of donors;oxidoreductase activity, acting on the CH-OH group of donors, NAD or NADP as acceptor;phospholipid binding	cell part;cytoplasm;cytoplasmic part;intracellular membrane-bounded organelle;intracellular organelle;intracellular organelle lumen;intracellular organelle part;intracellular part;membrane;membrane-bounded organelle;membrane-enclosed lumen;mitochondrial inner membrane;mitochondrial matrix;mitochondrial membrane;mitochondrial part;mitochondrion;nuclear part;nucleoplasm;organelle;organelle inner me…	Acetylation;Allostericenzyme;Completeproteome;Glycoprotein;Mitochondrion;NAD;Oxidoreductase;Referenceproteome;Transitpeptide	Butanoate metabolism;Synthesis and degradation of ketone bodies	Cluster -1905			2	2	2	5.5	5.5	5.5	38.157	0.00062218	2.7757	614380	13	4.3117e-08	0.000124756
-2.11329	-1.43201	-0.884703	-1.73802	-0.38568	0.316161	1.02998	-0.380629	0.962984	1.41716	0.938074	0.818001	0.744117	0.683985	1.14421	-0.496223	-0.189155	-0.302312	-0.184036	0.0513898				+			+		Unt_Tor_Sal	cellular component organization;cellular component organization at cellular level;cellular component organization or biogenesis;cellular component organization or biogenesis at cellular level;cellular membrane fusion;cellular membrane organization;cellular process;ER to Golgi vesicle-mediated transport;establishment of localization;establishment of localization in cell;establishment of protein lo…		cell part;cis-Golgi network;cytoplasmic part;endoplasmic reticulum membrane;endoplasmic reticulum part;Golgi apparatus part;Golgi cisterna;Golgi membrane;integral to membrane;intracellular organelle part;intracellular part;intrinsic to membrane;membrane;membrane part;organelle membrane;organelle part;organelle subcompartment	3D-structure;Alternativesplicing;Coiledcoil;Completeproteome;Endoplasmicreticulum;ER-Golgitransport;Golgiapparatus;Membrane;Phosphoprotein;Proteintransport;Referenceproteome;Transmembrane;Transmembranehelix;Transport	SNARE interactions in vesicular transport	Cluster -1904			2	2	2	24.6	24.6	24.6	13.289	0	72.179	3035600	44	1.62168e-05	0.00094162
-0.556255	-0.184181	-0.648346	-1.21701	-0.613856	0.164723	0.404345	-0.356628	0.457115	-0.174403	1.79863	1.5255	1.28092	0.500955	1.65513	-0.674485	-1.85478	-1.30023	-0.205087	-0.00206538				+			+	+	Sal_Tor_Sal;Unt_Tor_Sal	biological regulation;cellular component organization;cellular component organization or biogenesis;cellular process;endosome transport;establishment of localization;establishment of localization in cell;establishment of protein localization;intracellular transport;membrane fusion;membrane organization;protein transport;regulation of biological process;regulation of cellular localization;regulati…	binding;protein binding;SNAP receptor activity	cell part;cytoplasmic part;endosome;Golgi apparatus;Golgi apparatus part;Golgi stack;integral to Golgi membrane;integral to membrane;integral to organelle membrane;intracellular membrane-bounded organelle;intracellular organelle;intracellular organelle part;intracellular part;intrinsic to Golgi membrane;intrinsic to membrane;intrinsic to organelle membrane;macromolecular complex;membrane;membrane…	Coiledcoil;Completeproteome;Golgiapparatus;Membrane;Phosphoprotein;Proteintransport;Referenceproteome;Transmembrane;Transmembranehelix;Transport	SNARE interactions in vesicular transport	Cluster -1904			2	2	2	15.3	15.3	15.3	12.388	0	5.3403	1099300	19	2.81679e-05	0.000689938
0.635765	0.731741	0.756809	0.754054	0.825163	0.405484	0.459626	0.57441	0.381509	0.755075	0.339336	0.325558	0.544126	0.338459	0.401413	-1.61193	-1.38762	-2.17542	-1.29707	-1.75648				+	+			+	Sal_Tor_Sal;Unt_Sal	amine metabolic process;aminoglycan biosynthetic process;aminoglycan catabolic process;aminoglycan metabolic process;biosynthetic process;blood vessel remodeling;carbohydrate biosynthetic process;carbohydrate catabolic process;carbohydrate metabolic process;catabolic process;cellular biosynthetic process;cellular catabolic process;cellular component organization;cellular component organization at…	binding;carbohydrate binding;extracellular matrix binding;extracellular matrix structural constituent;glycosaminoglycan binding;pattern binding;polysaccharide binding;structural molecule activity	cell part;cell surface;cytoplasmic membrane-bounded vesicle;cytoplasmic part;cytoplasmic vesicle;extracellular matrix;extracellular membrane-bounded organelle;extracellular organelle;extracellular region;extracellular region part;extracellular vesicular exosome;Golgi apparatus part;Golgi lumen;intracellular membrane-bounded organelle;intracellular organelle;intracellular organelle lumen;intracell…	Completeproteome;Directproteinsequencing;Disulfidebond;Extracellularmatrix;Glycoprotein;Leucine-richrepeat;Polymorphism;Proteoglycan;Referenceproteome;Repeat;Secreted;Signal		Cluster -1905			7	6	6	23.6	21.5	21.5	41.654	0	29.643	2032800	56	4.69311e-12	0
-0.996212	-0.583282	-1.11759	0.125704	-0.82993	1.48228	1.3801	0.728167	0.381028	1.13816	0.881575	-0.385195	1.02685	0.770414	0.964053	-0.393517	-1.63638	-1.51303	-0.754025	-0.669167				+						biological regulation;developmental process;multicellular organismal development;multicellular organismal process;negative regulation of biological process;negative regulation of canonical Wnt receptor signaling pathway;negative regulation of cell communication;negative regulation of cellular process;negative regulation of response to stimulus;negative regulation of signal transduction;negative r…		cell part;cytoplasm;intracellular part	Acetylation;Alternativesplicing;Completeproteome;Cytoplasm;Developmentalprotein;Diseasemutation;Phosphoprotein;Polymorphism;Referenceproteome;Repeat;RNA-binding		Cluster -1904			10	10	10	12.8	12.8	12.8	104.84	0	15.197	1542400	36	2.50208e-05	0.000739394
0.512304	0.90886	0.915764	0.23243	0.113361	-1.64185	1.43099	-0.122498	0.957348	1.58973	-1.36125	-1.70041	-1.44642	0.321794	-0.995855	-0.409079	0.258243	0.292927	-0.448737	0.592342				+			+	+	Sal_Tor_Sal;Unt_Tor_Sal	anterograde axon cargo transport;anterograde synaptic vesicle transport;axon cargo transport;biological regulation;cell projection organization;cellular component movement;cellular component organization;cellular component organization at cellular level;cellular component organization or biogenesis;cellular component organization or biogenesis at cellular level;cellular process;cytoskeleton organ…	binding;cytoskeletal protein binding;gamma-tubulin binding;protein binding;protein C-terminus binding;tubulin binding	BLOC complex;BLOC-1 complex;cell part;centrosome;cytoplasmic part;cytoskeletal part;cytosolic part;endosome;gamma-tubulin complex;intracellular membrane-bounded organelle;intracellular non-membrane-bounded organelle;intracellular organelle;intracellular organelle part;intracellular part;macromolecular complex;membrane-bounded organelle;microtubule organizing center;microtubule organizing center p…	Acetylation;Alternativesplicing;Coiledcoil;Completeproteome;Cytoplasm;Cytoskeleton;Polymorphism;Referenceproteome		Cluster -1902			2	2	2	19.7	19.7	19.7	15.961	0	51.582	1175100	24	0.0333708	0.00148807
0.995194	0.792206	1.12802	1.16807	1.33561	0.586372	0.193608	0.458531	0.396624	0.45932	-0.192043	-0.0150763	0.0136486	-0.10637	0.325962	-1.24133	-1.34232	-1.27327	-2.06649	-1.61626				+	+		+	+	Sal_Tor_Sal;Unt_Sal;Unt_Tor_Sal	apoptosis;apoptotic mitochondrial changes;autophagic cell death;autophagy;biological regulation;brown fat cell differentiation;catabolic process;cell death;cell differentiation;cellular catabolic process;cellular chemical homeostasis;cellular component organization;cellular component organization at cellular level;cellular component organization or biogenesis;cellular component organization or bi…	binding;enzyme binding;GTPase binding;identical protein binding;protein binding;protein dimerization activity;protein heterodimerization activity;protein homodimerization activity	cell part;cell projection;cytoplasm;cytoplasmic part;dendrite;endoplasmic reticulum;envelope;integral to membrane;integral to mitochondrial membrane;integral to mitochondrial outer membrane;integral to organelle membrane;intracellular membrane-bounded organelle;intracellular organelle;intracellular organelle part;intracellular part;intrinsic to membrane;intrinsic to mitochondrial outer membrane;i…	3D-structure;Apoptosis;Completeproteome;Host-virusinteraction;Membrane;Mitochondrion;Mitochondrionoutermembrane;Phosphoprotein;Referenceproteome;Transmembrane;Transmembranehelix		Cluster -1905			3	3	3	13.5	13.5	13.5	27.832	0	16.066	801970	30	6.91345e-11	0
0.297624	0.157713	0.363705	0.553759	0.930504	0.831601	0.43617	0.449124	0.376696	0.0617125	0.765942	0.647676	0.800571	0.626581	0.82659	-1.18018	-2.06945	-1.58105	-1.75947	-1.53582				+	+			+	Sal_Tor_Sal;Unt_Sal	biological regulation;catabolic process;cellular catabolic process;cellular macromolecule catabolic process;cellular macromolecule metabolic process;cellular metabolic process;cellular process;cellular protein catabolic process;cellular protein metabolic process;defense response;defense response to virus;immune effector process;immune system process;macromolecule catabolic process;macromolecule m…	binding;identical protein binding;lamin binding;protein binding;protein dimerization activity;protein heterodimerization activity;protein homodimerization activity	cell part;cytoplasmic part;endoplasmic reticulum;envelope;integral to membrane;intracellular membrane-bounded organelle;intracellular organelle;intracellular organelle part;intracellular part;intrinsic to membrane;membrane;membrane part;membrane-bounded organelle;mitochondrial membrane;mitochondrial outer membrane;mitochondrial part;mitochondrion;nuclear envelope;nuclear part;organelle;organelle …	Alternativesplicing;Apoptosis;Completeproteome;Endoplasmicreticulum;Host-virusinteraction;Membrane;Mitochondrion;Mitochondrionoutermembrane;Nucleus;Phosphoprotein;Referenceproteome;Transmembrane;Transmembranehelix		Cluster -1905			2	2	2	16.9	16.9	16.9	23.93	0	56.41	1062500	44	4.52999e-10	0
-2.91152	-1.10283	-0.545437	-0.74383	-0.0512308	1.16244	0.374945	0.465352	0.517948	0.518335	1.11796	1.14737	1.01215	-0.219772	1.05528	-0.310612	-1.1017	0.0108388	-0.0150974	-0.380583				+						cell cycle phase;cell cycle process;cell division;cellular component organization;cellular component organization at cellular level;cellular component organization or biogenesis;cellular component organization or biogenesis at cellular level;cellular process;mitosis;nuclear division;organelle fission;organelle organization		cell part;chromosomal part;condensed chromosome kinetochore;cytoplasm;cytoplasmic part;cytoskeletal part;intracellular non-membrane-bounded organelle;intracellular organelle;intracellular organelle part;intracellular part;kinetochore;macromolecular complex;microtubule organizing center;non-membrane-bounded organelle;organelle;organelle part;protein complex	Alternativesplicing;Cellcycle;Celldivision;Centromere;Chromosome;Completeproteome;Cytoplasm;Cytoskeleton;Kinetochore;Mitosis;Referenceproteome		Cluster -1904			5	4	4	30.3	25.4	25.4	19.196	0	8.8273	718450	13	0.00141183	0.00279155
-0.483278	-0.81482	-0.788424	-1.1707	0.933141	0.717966	0.542129	-0.0517321	0.616285	0.709071	0.441183	0.582574	1.0803	1.21658	1.8248	-1.61957	-1.18587	-1.4656	-0.908807	-0.175223				+								extracellular membrane-bounded organelle;extracellular organelle;extracellular region part;extracellular vesicular exosome;membrane-bounded organelle;membrane-bounded vesicle;organelle;vesicle	Acetylation;Alternativesplicing;Completeproteome;Directproteinsequencing;Referenceproteome		Cluster -1904			5	5	5	72.1	72.1	72.1	10.116	0	74.932	11977000	73	0.000164512	0.00972894
1.0012	1.43182	1.44565	0.745161	2.10408	0.360482	0.0339921	0.663026	0.819152	-0.857691	-0.358509	-0.884591	-1.19197	-0.841334	-0.348791	-0.440931	-1.23445	-0.69322	-0.854145	-0.898926				+						response to abiotic stimulus;response to ionizing radiation;response to radiation;response to stimulus		cell part;intracellular membrane-bounded organelle;intracellular organelle;intracellular part;membrane;membrane-bounded organelle;nucleus;organelle	3D-structure;Alternativesplicing;Completeproteome;Epilepsy;Nucleus;Phosphoprotein;Polymorphism;Referenceproteome;Repeat		Cluster -1905			9	9	9	16.7	16.7	16.7	88.118	0	36.041	2453600	60	6.45892e-06	0.00502451
-1.45409	-1.02543	-0.969042	-1.26175	-0.886516	1.49734	0.241828	0.396452	-0.092496	0.884065	1.37344	0.471824	1.36879	0.657489	1.75376	-0.680904	-0.444029	-0.606097	-0.632685	-0.59195				+			+	+	Sal_Tor_Sal;Unt_Tor_Sal	biological regulation;biosynthetic process;cellular biosynthetic process;cellular component organization;cellular component organization at cellular level;cellular component organization or biogenesis;cellular component organization or biogenesis at cellular level;cellular macromolecule biosynthetic process;cellular macromolecule metabolic process;cellular metabolic process;cellular nitrogen comp…	binding;cation binding;DNA binding;ion binding;metal ion binding;nucleic acid binding;transition metal ion binding;zinc ion binding	cell part;cytoplasm;H3 histone acetyltransferase complex;histone acetyltransferase complex;intracellular membrane-bounded organelle;intracellular organelle;intracellular organelle part;intracellular part;macromolecular complex;membrane-bounded organelle;MOZ/MORF histone acetyltransferase complex;nuclear part;nucleoplasm;nucleoplasm part;nucleus;organelle;organelle part;protein complex	3D-structure;Acetylation;Activator;Alternativesplicing;Bromodomain;Chromatinregulator;Completeproteome;Cytoplasm;DNA-binding;Metal-binding;Nucleus;Phosphoprotein;Polymorphism;Referenceproteome;Transcription;Transcriptionregulation;Zinc;Zinc-finger		Cluster -1906			4	4	4	3.4	3.4	3.4	137.5	0	3.7302	438760	10	1.03392e-06	0.000124314
-0.21052	-0.736275	-1.03532	-0.688137	-0.0271578	-1.0389	-0.308497	-1.49709	-0.365908	-2.30745	0.955372	1.04146	1.03884	1.30987	1.33838	0.77826	0.383714	0.591916	0.435433	0.341989				+			+		Unt_Tor_Sal				Alternativesplicing;Completeproteome;Phosphoprotein;Referenceproteome		Cluster -1895			9	9	8	22.1	22.1	19.8	47.163	0	23.196	2348900	57	6.44822e-06	0.000124272
-1.25292	-1.76064	0.698465	-1.24401	-1.11295	0.573674	0.0453797	1.01572	0.392412	-1.75893	0.575968	0.11069	0.875371	0.0074595	0.0618018	-1.09671	0.884417	1.49608	0.736591	0.752123				+	+		+		Unt_Sal;Unt_Tor_Sal	activation of immune response;activation of innate immune response;adaptive immune response;amine transport;anatomical structure development;antigen receptor-mediated signaling pathway;B cell activation;B cell receptor signaling pathway;biological regulation;biosynthetic process;calcium-mediated signaling;cell activation;cell differentiation;cell maturation;cell surface receptor linked signaling …	adenyl nucleotide binding;adenyl ribonucleotide binding;ATP binding;binding;catalytic activity;cation binding;identical protein binding;ion binding;kinase activity;lipid binding;metal ion binding;non-membrane spanning protein tyrosine kinase activity;nucleotide binding;phosphatidylinositol binding;phosphatidylinositol-3,4,5-trisphosphate binding;phospholipid binding;phosphotransferase activity, a…	cell part;cytoplasm;cytoplasmic part;cytoplasmic vesicle;cytosol;extrinsic to internal side of plasma membrane;extrinsic to membrane;extrinsic to plasma membrane;intracellular membrane-bounded organelle;intracellular organelle;intracellular part;lysosome;lytic vacuole;mast cell granule;membrane;membrane part;membrane raft;membrane-bounded organelle;nucleus;organelle;perinuclear region of cytoplas…	3D-structure;Acetylation;Adaptiveimmunity;Alternativepromoterusage;Apoptosis;ATP-binding;Cellmembrane;Completeproteome;Cytoplasm;Directproteinsequencing;Diseasemutation;Immunity;Innateimmunity;Kinase;Lipid-binding;Membrane;Metal-binding;Nucleotide-binding;Nucleus;Phosphoprotein;Polymorphism;Referenceproteome;SH2domain;SH3domain;Transcription;Transcriptionregulation;Transferase;Tyrosine-proteinkin…	B cell receptor signaling pathway;Fc epsilon RI signaling pathway;Osteoclast differentiation;Primary immunodeficiency	Cluster -1897			2	2	2	5	5	5	76.28	0.0064516	1.939	1323600	4	0.0775209	0.00366711
-0.201944	-0.927172	-1.01788	1.53161	1.20578	1.91777	0.168425	0.904557	1.01219	0.799464	-1.07859	0.0539114	0.775056	-0.267079	-0.16737	-0.464567	-1.44885	-0.545184	-1.30614	-0.943982				+						anaphase-promoting complex-dependent proteasomal ubiquitin-dependent protein catabolic process;apoptosis;biological regulation;catabolic process;cell cycle;cell cycle checkpoint;cell cycle phase;cell cycle process;cell death;cell division;cell proliferation;cellular catabolic process;cellular component organization;cellular component organization at cellular level;cellular component organization …	adenyl nucleotide binding;adenyl ribonucleotide binding;ATP binding;binding;catalytic activity;kinase activity;nucleotide binding;phosphotransferase activity, alcohol group as acceptor;protein kinase activity;protein serine/threonine kinase activity;purine nucleotide binding;purine ribonucleoside triphosphate binding;purine ribonucleotide binding;ribonucleotide binding;transferase activity;transf…	anaphase-promoting complex;cell part;chromosomal part;condensed chromosome kinetochore;condensed chromosome outer kinetochore;condensed nuclear chromosome kinetochore;cullin-RING ubiquitin ligase complex;cytoplasm;cytoplasmic part;cytoskeletal part;cytosol;intracellular non-membrane-bounded organelle;intracellular organelle;intracellular organelle part;intracellular part;kinetochore;macromolecula…	3D-structure;Acetylation;Alternativesplicing;Apoptosis;ATP-binding;Cellcycle;Celldivision;Centromere;Chromosome;Completeproteome;Cytoplasm;Cytoskeleton;Diseasemutation;Kinase;Kinetochore;Mitosis;Nucleotide-binding;Nucleus;Phosphoprotein;Polymorphism;Referenceproteome;Serine/threonine-proteinkinase;Transferase;Tumorsuppressor;Ublconjugation	Cell cycle	Cluster -1905			5	5	5	7.2	7.2	7.2	119.54	0	8.3496	388030	11	0.0121955	0.00233579
-0.537943	-0.559265	-0.670836	1.01983	0.541535	0.849179	0.843058	0.194823	-1.10251	-1.29962	0.743356	0.596784	0.78385	1.0549	1.67839	-1.66533	-1.51326	0.653504	-0.798609	-0.811832				+				+	Sal_Tor_Sal				Acetylation;Completeproteome;Referenceproteome		Cluster -1904			1	1	1	16	16	16	11.695	0.00015823	3.2262	136140	6	0.0255391	0.00601193
-0.484423	-0.990254	-1.35817	0.409054	0.362811	-1.57413	-0.843305	-1.11182	-0.307536	-1.25519	1.76935	-0.715836	0.665872	0.459554	0.0561807	0.626468	1.08021	0.856985	1.47735	0.876831				+									Completeproteome;Referenceproteome		Cluster -1895			3	3	3	9	9	9	49.248	0	3.6984	389150	9	0.00106979	0.000765873
0.762629	0.979806	0.747107	1.146	1.52892	0.0879621	1.01509	1.22279	0.906304	0.670679	-1.3044	-1.14604	-0.231532	-0.815141	-0.859636	-0.672399	-0.546049	-0.995298	-1.00867	-1.48813				+	+		+		Unt_Sal;Unt_Tor_Sal				Completeproteome;Phosphoprotein;Polymorphism;Referenceproteome		Cluster -1905			3	3	3	17.3	17.3	17.3	20.123	0	13.989	385020	13	1.94075e-07	2.38806e-05
0.364088	0.560466	0.662183	-0.977429	0.778998	-0.995418	0.535357	-1.91567	0.608367	0.409505	1.17507	1.25047	0.111807	0.297056	1.3479	-1.67011	-0.354226	-0.424179	-1.76376	-0.000484876				+	+			+	Sal_Tor_Sal;Unt_Sal			cell part;cytoplasm;intracellular part	Acetylation;Completeproteome;Cytoplasm;Diseasemutation;Mentalretardation;Referenceproteome		Cluster -1904			2	2	2	24.6	24.6	24.6	13.178	0	10.681	116230	5	0.033475	0.0016461
-0.813247	-0.585444	-0.340928	-1.42445	-0.762855	-1.42016	-0.638627	-1.09733	-0.959432	-0.898111	1.15945	0.895567	-0.2656	1.12384	1.07591	0.496993	1.29661	1.08567	0.93262	1.13952				+	+		+		Unt_Sal;Unt_Tor_Sal	alcohol metabolic process;biosynthetic process;lipid biosynthetic process;lipid metabolic process;metabolic process;primary metabolic process;small molecule metabolic process;steroid biosynthetic process;steroid metabolic process;sterol biosynthetic process;sterol metabolic process		cell part;cytoplasmic membrane-bounded vesicle;cytoplasmic part;cytoplasmic vesicle;endoplasmic reticulum membrane;endoplasmic reticulum part;integral to membrane;intracellular membrane-bounded organelle;intracellular organelle;intracellular organelle part;intracellular part;intrinsic to membrane;membrane;membrane part;membrane-bounded organelle;membrane-bounded vesicle;organelle;organelle membra…	Completeproteome;Endoplasmicreticulum;Lipidbiosynthesis;Lipidmetabolism;Membrane;Referenceproteome;Steroidbiosynthesis;Steroidmetabolism;Sterolbiosynthesis;Sterolmetabolism;Transmembrane;Transmembranehelix		Cluster -1895			2	2	2	17.1	17.1	17.1	15.864	0	9.1796	1873300	32	6.97162e-07	0.000117188
0.304779	0.473817	0.167536	0.53167	0.256525	0.846845	0.878289	0.929788	1.00954	1.03111	0.457706	0.354082	0.346123	0.252472	0.28509	-1.44023	-1.64522	-1.55674	-1.7302	-1.75297				+	+			+	Sal_Tor_Sal;Unt_Sal			cell part;cytoplasmic part;intracellular membrane-bounded organelle;intracellular organelle;intracellular part;membrane-bounded organelle;mitochondrion;organelle	Alternativesplicing;Completeproteome;Mitochondrion;Polymorphism;Referenceproteome;Transitpeptide		Cluster -1905			16	16	16	32.1	32.1	32.1	66.436	0	47.87	6581400	122	7.25791e-16	0
-1.03035	-1.37652	-0.337255	-1.08722	-1.01895	-0.125015	-0.901471	-1.29694	-1.14877	-0.732235	0.748397	0.633466	0.249768	0.546484	0.902499	1.38554	1.17066	1.03226	1.14269	1.24296				+								cell part;integral to membrane;intrinsic to membrane;membrane;membrane part	Acetylation;Alternativesplicing;Completeproteome;Membrane;Polymorphism;Referenceproteome;Transmembrane;Transmembranehelix		Cluster -1895			12	12	12	31.2	31.2	31.2	51.017	0	76.883	4400000	61	1.46686e-08	0.00611486
-0.583337	-0.663435	-1.36143	-0.357743	-0.067901	1.18094	1.49535	1.30376	1.78066	1.66114	0.311274	0.392788	-0.847579	0.00110083	-0.000360309	-0.758612	-0.580211	-1.0592	-0.560837	-1.28636				+							binding;nucleotide binding		Alternativesplicing;Completeproteome;Phosphoprotein;Referenceproteome		Cluster -1905			7	7	7	13.5	13.5	13.5	70.592	0	18.199	3234300	59	3.13666e-07	0.00197995
0.573054	0.727494	0.893786	0.835574	0.0365719	-0.295814	-0.755045	-1.01132	0.260875	-0.796732	-2.44568	-1.75389	0.22157	-0.719561	-0.383768	1.18211	1.12164	0.576778	0.881579	0.850783				+									Completeproteome;Polymorphism;Referenceproteome		Cluster -1902			3	3	3	16.2	16.2	16.2	10.576	0	3.6498	2303800	14	0.000435367	0.00582933
0.827242	0.914645	0.905868	0.993124	0.890783	1.08203	0.747156	1.10863	0.701328	0.772166	-0.485936	-0.28096	-0.734759	-0.0322884	-1.06564	-1.36518	-0.843203	-1.28445	-1.9514	-0.899162				+	+		+	+	Sal_Tor_Sal;Unt_Sal;Unt_Tor_Sal	anatomical structure development;anatomical structure formation involved in morphogenesis;angiogenesis;carbohydrate metabolic process;cell development;cellular carbohydrate metabolic process;cellular developmental process;cellular macromolecule metabolic process;cellular metabolic process;cellular process;cellular protein metabolic process;columnar/cuboidal epithelial cell development;development…	beta-1,3-galactosyltransferase activity;binding;catalytic activity;cation binding;galactosyltransferase activity;glycoprotein-N-acetylgalactosamine 3-beta-galactosyltransferase activity;ion binding;metal ion binding;transferase activity;transferase activity, transferring glycosyl groups;transferase activity, transferring hexosyl groups	cell part;cytoplasmic part;Golgi apparatus part;Golgi membrane;integral to membrane;intracellular organelle part;intracellular part;intrinsic to membrane;membrane;membrane part;organelle membrane;organelle part	Alternativesplicing;Angiogenesis;Completeproteome;Developmentalprotein;Differentiation;Disulfidebond;Glycosyltransferase;Magnesium;Membrane;Metal-binding;Phosphoprotein;Referenceproteome;Signal-anchor;Transferase;Transmembrane;Transmembranehelix	Mucin type O-Glycan biosynthesis	Cluster -1905			8	8	8	28.9	28.9	28.9	42.202	0	28.587	1962400	42	8.18537e-09	0
1.05945	0.700876	0.787598	1.02807	1.14819	0.895094	0.546913	0.824239	1.21777	0.82783	-0.351002	-0.485704	-0.257997	-0.722483	-0.768858	-0.888588	-1.22646	-1.92493	-1.22544	-1.18456				+	+		+		Unt_Sal;Unt_Tor_Sal	biological regulation;carbohydrate metabolic process;cell activation;cellular carbohydrate metabolic process;cellular macromolecule metabolic process;cellular metabolic process;cellular process;cellular protein metabolic process;glycosylation;macromolecule glycosylation;macromolecule metabolic process;macromolecule modification;metabolic process;O-glycan processing;platelet activation;positive re…	acetylgalactosaminyltransferase activity;catalytic activity;polypeptide N-acetylgalactosaminyltransferase activity;transferase activity;transferase activity, transferring glycosyl groups;transferase activity, transferring hexosyl groups;UDP-glycosyltransferase activity	cell part;cytoplasmic part;extracellular membrane-bounded organelle;extracellular organelle;extracellular region part;extracellular vesicular exosome;Golgi apparatus part;Golgi membrane;integral to membrane;intracellular organelle part;intracellular part;intrinsic to membrane;membrane;membrane part;membrane-bounded organelle;membrane-bounded vesicle;organelle;organelle membrane;organelle part;ves…	Chaperone;Completeproteome;Diseasemutation;Membrane;Polymorphism;Referenceproteome;Signal-anchor;Transmembrane;Transmembranehelix	Mucin type O-Glycan biosynthesis	Cluster -1905			7	7	7	23.9	23.9	23.9	36.382	0	28.961	1665900	34	6.26945e-10	0
-0.277728	-0.163611	0.398662	0.846029	0.49946	-0.0258721	-0.40187	-0.876337	-3.8129	-0.0326244	0.137754	0.102219	0.108274	0.24498	-0.0335981	0.64876	0.514056	0.633714	0.710097	0.78054				+								cell part;intracellular membrane-bounded organelle;intracellular organelle;intracellular organelle part;intracellular part;membrane-bounded organelle;nuclear part;nucleoplasm;nucleus;organelle;organelle part	Alternativesplicing;Completeproteome;Phosphoprotein;Referenceproteome		Cluster -1847			2	2	2	14.8	14.8	14.8	20.599	0	36.643	679920	16	0.0320583	0.0042251
0.848632	0.237312	-0.0390176	0.997261	-0.00959944	-0.214297	-1.58894	-1.61673	-1.2839	-1.00652	0.0611268	-0.686064	-0.240504	-0.870108	-0.274286	1.94336	0.511281	1.65246	0.823025	0.75551				+									Alternativesplicing;Completeproteome;Referenceproteome		Cluster -1892			1	1	1	11.7	11.7	11.7	15.487	0	4.2968	1306600	14	2.36213e-05	0.00245152
-1.91239	0.480158	-1.72742	0.113915	0.171168	0.177905	-0.34027	1.16964	-0.519085	-0.364354	1.51727	0.356087	1.69539	0.567357	1.46713	-0.609383	-0.599405	-0.0807935	-1.24629	-0.316631				+						anatomical structure morphogenesis;biological regulation;cell part morphogenesis;cell projection morphogenesis;cell projection organization;cell surface receptor linked signaling pathway;cellular component morphogenesis;cellular component organization;cellular component organization at cellular level;cellular component organization or biogenesis;cellular component organization or biogenesis at ce…		cell part;cytoplasm;intracellular part;membrane;plasma membrane	Alternativesplicing;Ciliumbiogenesis/degradation;Completeproteome;Leucine-richrepeat;Phosphoprotein;Polymorphism;Referenceproteome;Repeat		Cluster -1906			3	3	3	17.2	17.2	17.2	28.34	0	56.657	387140	9	0.00923731	0.00968675
1.26975	-0.0497169	0.0960922	1.58055	2.14943	-0.992834	-0.0468715	-0.152519	-1.04056	-0.953039	-0.612041	-1.97146	-0.273859	0.067008	-0.259748	-0.656935	0.486617	1.24726	-0.499004	0.611881				+								cell part;cytoplasmic part;cytosol;extracellular region;intracellular membrane-bounded organelle;intracellular organelle;intracellular part;membrane-bounded organelle;nucleus;organelle	Alternativesplicing;Completeproteome;Phosphoprotein;Polymorphism;Referenceproteome;Secreted;Signal		Cluster -1902			2	2	2	5.5	5.5	5.5	75.532	0	12.054	339590	12	0.0116775	0.0080243
-0.298719	-0.0873094	0.0171116	-0.107186	-0.250564	-1.49866	-2.03537	-0.170659	1.05611	-2.23273	-0.299053	0.149687	-0.195991	0.36907	0.43819	0.882477	0.898542	0.882142	0.802667	1.68025				+	+			+	Sal_Tor_Sal;Unt_Sal	biological regulation;positive regulation of biological process;positive regulation of cellular process;positive regulation of hormone secretion;positive regulation of insulin secretion;positive regulation of insulin secretion involved in cellular response to glucose stimulus;positive regulation of peptide hormone secretion;positive regulation of peptide secretion;positive regulation of secretion…		cell part;integral to membrane;intrinsic to membrane;membrane part	Alternativesplicing;Completeproteome;Membrane;Phosphoprotein;Polymorphism;Referenceproteome;Transmembrane;Transmembranehelix		Cluster -1892			6	6	6	14.9	14.9	14.9	76.18	0	28.974	4644200	13	0.00537073	0.000140575
0.216036	-0.225085	0.194124	0.193678	0.296822	0.102046	-0.413109	-0.0258348	0.264568	-0.220229	1.24178	1.39878	1.26012	1.23759	1.25902	-0.793741	-1.26227	-1.21849	-1.31557	-2.19022				+	+		+	+	Sal_Tor_Sal;Unt_Sal;Unt_Tor_Sal	activation of immune response;biological regulation;carboxylic acid metabolic process;cell surface receptor linked signaling pathway;cellular ketone metabolic process;cellular lipid metabolic process;cellular metabolic process;cellular process;cellular response to stimulus;complement activation;complement activation, alternative pathway;complement activation, classical pathway;defense response;fa…	binding;C5a anaphylatoxin chemotactic receptor binding;C5L2 anaphylatoxin chemotactic receptor binding;endopeptidase inhibitor activity;endopeptidase regulator activity;enzyme inhibitor activity;enzyme regulator activity;G-protein-coupled receptor binding;peptidase inhibitor activity;peptidase regulator activity;protein binding;receptor binding	blood microparticle;cell part;extracellular membrane-bounded organelle;extracellular organelle;extracellular region;extracellular region part;extracellular space;extracellular vesicular exosome;membrane;membrane-bounded organelle;membrane-bounded vesicle;organelle;plasma membrane;vesicle	3D-structure;Age-relatedmaculardegeneration;Cleavageonpairofbasicresidues;Complementalternatepathway;Complementpathway;Completeproteome;Directproteinsequencing;Diseasemutation;Disulfidebond;Fattyacidmetabolism;Glycoprotein;Hemolyticuremicsyndrome;Immunity;Inflammatoryresponse;Innateimmunity;Lipidmetabolism;Phosphoprotein;Polymorphism;Referenceproteome;Secreted;Signal;Thioesterbond	Chagas disease (American trypanosomiasis);Complement and coagulation cascades;ko05152;Leishmaniasis;Phagosome;Staphylococcus aureus infection;Systemic lupus erythematosus	Cluster -1904			24	18	18	17	14.1	14.1	187.15	0	40.823	3240900	68	5.1778e-09	0
0.314488	0.162942	0.409912	-0.32464	-2.27873	-0.25625	0.845147	0.705938	0.840212	0.660244	0.491879	0.911514	0.611093	0.923352	0.98494	-0.181161	-0.71036	-1.21994	-0.57465	-2.31593				+				+	Sal_Tor_Sal	apoptosis;cell death;cellular process;death;programmed cell death		extracellular membrane-bounded organelle;extracellular organelle;extracellular region part;extracellular vesicular exosome;membrane-bounded organelle;membrane-bounded vesicle;organelle;vesicle	Apoptosis;Completeproteome;Glycoprotein;Referenceproteome;Secreted;Signal		Cluster -1904			1	1	1	14.1	14.1	14.1	20.772	0	30.128	950950	18	0.005263	0.000704197
1.05052	1.4641	0.209798	0.496368	0.762649	1.0008	0.0707456	0.842902	1.00168	1.04259	0.157821	-0.165284	-1.0317	-0.92509	0.0746156	-0.783283	-0.787871	-2.16117	-1.6595	-0.660685				+	+				Unt_Sal				Alternativesplicing;Completeproteome;Referenceproteome		Cluster -1905			3	3	3	16.2	16.2	16.2	23.889	0	4.5893	467950	10	3.80966e-05	0.000131944
0.13997	-0.0647042	0.401177	1.00128	0.831383	-0.22253	-0.959338	-0.940901	-0.485822	-1.66612	-1.23936	-0.408897	-0.733338	-0.622071	-1.12532	1.23667	1.74152	1.1108	1.52853	0.477067				+						cell cycle;cell division;cellular process	catalytic activity;methyltransferase activity;transferase activity;transferase activity, transferring one-carbon groups	cell part;chromosomal part;condensed chromosome kinetochore;intracellular non-membrane-bounded organelle;intracellular organelle;intracellular organelle part;intracellular part;kinetochore;macromolecular complex;non-membrane-bounded organelle;organelle;organelle part;protein complex	3D-structure;Cellcycle;Celldivision;Centromere;Chromosome;Completeproteome;Kinetochore;Methyltransferase;Polymorphism;Referenceproteome;Transferase		Cluster -1892			4	4	4	11.7	11.7	11.7	42.008	0	6.3201	693970	12	3.53472e-06	0.00111031
1.0397	1.05497	1.25181	1.00308	0.893421	0.32752	0.847476	0.72489	0.824945	1.00443	-0.635475	-0.258451	-0.211432	-0.599944	-0.541563	-1.57336	-1.19812	-1.2021	-1.17157	-1.58024				+	+				Unt_Sal	anion homeostasis;anion transport;bicarbonate transport;biological regulation;cellular metabolic process;cellular process;chemical homeostasis;chloride ion homeostasis;establishment of localization;homeostatic process;inorganic anion transport;ion homeostasis;ion transport;metabolic process;monovalent inorganic anion homeostasis;one-carbon metabolic process;organic anion transport;regulation of b…	binding;carbonate dehydratase activity;carbon-oxygen lyase activity;catalytic activity;cation binding;hydro-lyase activity;ion binding;lyase activity;metal ion binding;transition metal ion binding;zinc ion binding	cell part;integral to membrane;intrinsic to membrane;membrane;membrane part;plasma membrane	3D-structure;Alternativesplicing;Completeproteome;Diseasemutation;Disulfidebond;Glycoprotein;Lyase;Membrane;Metal-binding;Referenceproteome;Signal;Transmembrane;Transmembranehelix;Zinc	Nitrogen metabolism	Cluster -1905			8	8	8	24.3	24.3	24.3	39.45	0	28.986	3591000	80	7.39005e-12	4.43213e-05
1.69398	0.846469	1.02628	1.40137	2.50114	-0.203729	-0.987577	0.0641792	0.145972	-0.362727	-0.0334295	-0.854475	-0.994999	-0.521457	-0.160083	-0.881956	-0.699594	-0.632386	-0.240989	-1.106				+						anatomical structure development;anatomical structure morphogenesis;anion transport;bicarbonate transport;biological regulation;cation homeostasis;cellular cation homeostasis;cellular chemical homeostasis;cellular homeostasis;cellular ion homeostasis;cellular metabolic process;cellular monovalent inorganic cation homeostasis;cellular process;cellular response to fluid shear stress;cellular respon…	arylesterase activity;binding;carbonate dehydratase activity;carbon-oxygen lyase activity;carboxylic ester hydrolase activity;catalytic activity;cation binding;hydrolase activity;hydrolase activity, acting on ester bonds;hydro-lyase activity;ion binding;lyase activity;metal ion binding;transition metal ion binding;zinc ion binding	apical part of cell;axon;basolateral plasma membrane;cell part;cell projection;cytoplasm;cytoplasmic part;cytosol;extracellular membrane-bounded organelle;extracellular organelle;extracellular region part;extracellular space;extracellular vesicular exosome;intracellular part;membrane;membrane part;membrane-bounded organelle;membrane-bounded vesicle;microvillus;myelin sheath;neuron projection;orga…	3D-structure;Acetylation;Cellmembrane;Completeproteome;Cytoplasm;Directproteinsequencing;Diseasemutation;Lyase;Membrane;Metal-binding;Osteopetrosis;Phosphoprotein;Polymorphism;Referenceproteome;Zinc	Nitrogen metabolism	Cluster -1900			4	4	4	23.5	23.5	23.5	29.246	0	20.08	1157100	27	5.39412e-06	0.0049349
-0.895452	-0.491868	-0.174236	-0.107207	-0.365988	0.827062	0.530143	0.513978	0.651517	0.706303	0.922124	1.0555	1.01257	1.25812	1.33731	-1.53534	-1.21936	-1.45716	-1.2512	-1.3168				+			+	+	Sal_Tor_Sal;Unt_Tor_Sal	adherens junction organization;biological adhesion;cell adhesion;cell junction assembly;cell junction organization;cell-cell adhesion;cell-cell junction organization;cellular component assembly;cellular component assembly at cellular level;cellular component organization;cellular component organization at cellular level;cellular component organization or biogenesis;cellular component organization…	binding;identical protein binding;protein binding;protein dimerization activity;protein homodimerization activity	cell junction;cell part;cell-cell junction;integral to membrane;intrinsic to membrane;membrane;membrane part;plasma membrane	3D-structure;Alternativesplicing;Calcium;Celladhesion;Celljunction;Cellmembrane;Completeproteome;Directproteinsequencing;Disulfidebond;Glycoprotein;Immunoglobulindomain;Membrane;Polymorphism;Referenceproteome;Repeat;Signal;Transmembrane;Transmembranehelix	Cell adhesion molecules (CAMs)	Cluster -1904			10	10	10	37.2	37.2	37.2	43.299	0	142.98	7437700	104	6.43986e-12	0
1.41685	1.25586	1.38613	1.16367	1.74006	-1.16489	-1.43549	-0.482294	-0.535714	-0.979641	-0.491688	-0.879379	-0.793703	-1.0511	-0.549976	1.05583	0.131648	0.0805565	0.154329	-0.0210518				+	+	+	+	+	Sal_Tor_Sal;Unt_Sal;Unt_Tor;Unt_Tor_Sal	biological regulation;calcium ion homeostasis;cation homeostasis;cellular calcium ion homeostasis;cellular cation homeostasis;cellular chemical homeostasis;cellular divalent inorganic cation homeostasis;cellular homeostasis;cellular ion homeostasis;cellular metal ion homeostasis;cellular process;chemical homeostasis;cytosolic calcium ion homeostasis;divalent inorganic cation homeostasis;homeostat…	binding;calcium ion binding;cation binding;ion binding;metal ion binding	cell junction;cell part;cell-cell junction;cytoplasm;gap junction;intracellular membrane-bounded organelle;intracellular organelle;intracellular part;membrane-bounded organelle;nucleus;organelle	Calcium;Completeproteome;Metal-binding;Referenceproteome;Repeat		Cluster -1902			4	4	3	17.7	17.7	13.7	31.54	0	12.759	841630	16	2.54585e-08	0
0.314065	-0.872867	-0.234606	-0.105515	0.528702	-0.736187	-2.25826	-1.17173	-1.6333	-1.3424	0.556068	0.754027	1.09821	0.293668	1.25103	0.734434	0.785675	0.820082	0.64261	0.576287				+						biological regulation;biosynthetic process;cell surface receptor linked signaling pathway;cellular biosynthetic process;cellular macromolecule biosynthetic process;cellular macromolecule metabolic process;cellular metabolic process;cellular nitrogen compound metabolic process;cellular process;cellular response to stimulus;intracellular receptor mediated signaling pathway;macromolecule biosyntheti…	armadillo repeat domain binding;beta-catenin binding;binding;chromatin binding;DNA binding;ligand-dependent nuclear receptor transcription coactivator activity;nucleic acid binding;protein binding;protein binding transcription factor activity;protein C-terminus binding;protein domain specific binding;regulatory region DNA binding;regulatory region nucleic acid binding;sequence-specific DNA bindin…	cell part;chromatin;chromosomal part;cytoplasm;intracellular membrane-bounded organelle;intracellular organelle;intracellular organelle part;intracellular part;membrane-bounded organelle;nuclear chromatin;nuclear chromosome part;nuclear part;nucleus;organelle;organelle part	Alternativesplicing;Coiledcoil;Completeproteome;Cytoplasm;Nucleus;Polymorphism;Referenceproteome;Wntsignalingpathway		Cluster -1892			10	10	10	20.5	20.5	20.5	77.335	0	74.979	2095300	55	1.60091e-06	4.32432e-05
0.0868131	-0.452127	0.125472	0.428709	0.373726	0.459762	0.031934	-0.207	0.447228	0.0497002	1.18728	1.09269	1.27029	0.883304	1.51384	-1.35816	-1.65198	-1.3348	-1.52414	-1.42254				+				+	Sal_Tor_Sal	response to chemical stimulus;response to cytokine stimulus;response to interferon-gamma;response to organic substance;response to stimulus;viral reproduction	binding;identical protein binding;protein binding;protein dimerization activity;protein homodimerization activity	cell part;cytoplasm;cytoplasmic part;cytoskeleton;Golgi apparatus;intracellular membrane-bounded organelle;intracellular non-membrane-bounded organelle;intracellular organelle;intracellular part;membrane;membrane-bounded organelle;non-membrane-bounded organelle;nucleus;organelle;perinuclear region of cytoplasm	3D-structure;Alternativesplicing;Coiledcoil;Completeproteome;Cytoplasm;Cytoskeleton;Golgiapparatus;Polymorphism;Referenceproteome		Cluster -1904			9	9	9	23.5	23.5	23.5	52.253	0	55.136	2868300	73	4.30643e-10	8.62069e-05
-1.24384	-1.13943	-0.771381	-0.253895	-0.207628	1.9062	1.36321	0.896145	1.44563	1.38628	-0.0584612	0.0747134	0.248833	0.484655	0.564373	-0.97963	-1.18521	-0.89869	-0.909356	-0.722518				+						cellular component movement;cellular process;multicellular organismal process;muscle contraction;muscle system process;system process	actin binding;binding;calmodulin binding;cytoskeletal protein binding;protein binding;tropomyosin binding	actin cap;actin cytoskeleton;cell cortex part;cell part;contractile fiber;cytoplasmic part;cytoskeletal part;cytoskeleton;cytosol;intracellular non-membrane-bounded organelle;intracellular organelle;intracellular organelle part;intracellular part;membrane;myofibril;non-membrane-bounded organelle;organelle;organelle part;plasma membrane	Actin-binding;Alternativesplicing;Calmodulin-binding;Completeproteome;Cytoplasm;Cytoskeleton;Muscleprotein;Phosphoprotein;Polymorphism;Referenceproteome;Repeat	Vascular smooth muscle contraction	Cluster -1904			61	61	61	50.9	50.9	50.9	93.23	0	323.31	174010000	890	2.43723e-08	0.0022099
0.88703	1.7368	0.387574	0.822873	0.31039	-0.857781	-1.23916	-0.237389	0.443193	-1.17945	-0.419929	-0.918393	-1.34176	-1.33309	-1.04088	1.65161	0.0614835	0.504117	0.618864	1.14389				+		+	+	+	Sal_Tor_Sal;Unt_Tor;Unt_Tor_Sal	anatomical structure development;biological regulation;cellular process;cellular response to stimulus;developmental process;epidermis development;regulation of biological process;regulation of cellular process;response to stimulus;signal transduction;tissue development	binding;calcium ion binding;cation binding;ion binding;metal ion binding	extracellular membrane-bounded organelle;extracellular organelle;extracellular region part;extracellular vesicular exosome;membrane-bounded organelle;membrane-bounded vesicle;organelle;vesicle	3D-structure;Acetylation;Calcium;Completeproteome;Directproteinsequencing;Metal-binding;Polymorphism;Referenceproteome;Repeat	Alzheimer's disease;Calcium signaling pathway;Gastric acid secretion;Glioma;GnRH signaling pathway;Insulin signaling pathway;ko05152;Long-term potentiation;Melanogenesis;Neurotrophin signaling pathway;Olfactory transduction;Oocyte meiosis;Phosphatidylinositol signaling system;Phototransduction;Phototransduction - fly;Plant-pathogen interaction;Salivary secretion;Vascular smooth muscle contraction	Cluster -1902			7	7	7	57.5	57.5	57.5	15.892	0	24.46	3530200	33	0.000123195	5.86797e-05
-0.630096	-0.424404	-0.0248283	0.0891163	-0.635297	-1.29847	-1.22006	-1.86565	-0.831469	-0.76061	-0.147701	0.151752	-0.0539276	0.484865	0.261342	1.24067	1.3262	1.31704	1.24904	1.77249				+						actin cytoskeleton organization;actin filament-based process;aging;antigen processing and presentation;antigen processing and presentation of exogenous antigen;antigen processing and presentation of exogenous peptide antigen;antigen processing and presentation of exogenous peptide antigen via MHC class I;antigen processing and presentation of exogenous peptide antigen via MHC class I, TAP-depende…	androgen receptor binding;binding;calcium ion binding;carbohydrate binding;cation binding;chaperone binding;complement binding;complement component C1q binding;DNA binding;enzyme binding;glycoprotein binding;hormone binding;hormone receptor binding;integrin binding;ion binding;iron ion binding;metal ion binding;mRNA binding;nuclear hormone receptor binding;nucleic acid binding;opsonin binding;pep…	acrosomal vesicle;adherens junction;anchoring junction;cell junction;cell part;cell surface;cell-substrate adherens junction;cell-substrate junction;cytoplasm;cytoplasmic membrane-bounded vesicle;cytoplasmic membrane-bounded vesicle lumen;cytoplasmic part;cytoplasmic vesicle;cytoplasmic vesicle part;cytosol;endocytic vesicle lumen;endoplasmic reticulum;endoplasmic reticulum lumen;endoplasmic reti…	3D-structure;Acetylation;Calcium;Chaperone;Completeproteome;Cytoplasm;Directproteinsequencing;Disulfidebond;Endoplasmicreticulum;Extracellularmatrix;Glycoprotein;Lectin;Metal-binding;Referenceproteome;Repeat;Sarcoplasmicreticulum;Secreted;Signal;Zinc	Antigen processing and presentation;Chagas disease (American trypanosomiasis);Phagosome;Protein processing in endoplasmic reticulum	Cluster -1892			29	29	28	74.3	74.3	66.9	48.141	0	323.31	460000000	555	1.28169e-08	0.00874187
0.613691	0.849892	1.17132	1.34973	1.2085	-0.295482	-1.24658	-0.416107	-0.331611	-2.16002	-1.03304	-1.18682	-1.18221	-0.726239	0.370281	0.877122	0.148059	0.671212	0.595486	0.722818				+						anatomical structure development;biological regulation;calcium ion transport;cation transport;cell communication;cell cycle process;cell differentiation;cell surface receptor linked signaling pathway;cell-cell signaling;cellular component assembly;cellular component organization;cellular component organization or biogenesis;cellular developmental process;cellular macromolecule metabolic process;c…	adenyl nucleotide binding;adenyl ribonucleotide binding;ATP binding;binding;calcium-dependent protein serine/threonine phosphatase activity;calmodulin binding;calmodulin-dependent protein kinase activity;catalytic activity;hydrolase activity;hydrolase activity, acting on ester bonds;identical protein binding;kinase activity;nucleotide binding;phosphatase activity;phosphoprotein phosphatase activi…	cell part;cytoplasmic part;cytoplasmic vesicle membrane;cytoplasmic vesicle part;cytosol;endocytic vesicle membrane;endoplasmic reticulum membrane;endoplasmic reticulum part;intracellular organelle part;intracellular part;membrane;membrane part;nuclear part;nucleoplasm;organelle membrane;organelle part;plasma membrane;sarcoplasmic reticulum membrane;vesicle membrane	3D-structure;Alternativesplicing;ATP-binding;Calmodulin-binding;Completeproteome;Developmentalprotein;Differentiation;Kinase;Membrane;Neurogenesis;Nucleotide-binding;Phosphoprotein;Polymorphism;Referenceproteome;Sarcoplasmicreticulum;Serine/threonine-proteinkinase;Transferase	Calcium signaling pathway;ErbB signaling pathway;Gastric acid secretion;Glioma;GnRH signaling pathway;ko05152;Long-term potentiation;Melanogenesis;Neurotrophin signaling pathway;Olfactory transduction;Oocyte meiosis;Phototransduction - fly;Wnt signaling pathway	Cluster -1892			9	6	4	24.2	17	12.5	62.606	0	54.292	1682100	64	6.76065e-05	0.00693732
0.607379	0.735833	0.563344	0.684823	0.940701	0.526073	1.4894	0.745605	0.850008	0.589861	-0.486465	-0.262317	0.00300107	0.423671	-0.321894	-0.634934	-2.24011	-1.89859	-1.12634	-1.18904				+						biological regulation;calcium-mediated signaling;cellular macromolecule metabolic process;cellular metabolic process;cellular process;cellular protein metabolic process;cellular response to stimulus;intracellular protein kinase cascade;intracellular signal transduction;macromolecule metabolic process;macromolecule modification;MAPKKK cascade;metabolic process;peptidyl-amino acid modification;pept…	adenyl nucleotide binding;adenyl ribonucleotide binding;ATP binding;binding;calcium ion binding;calmodulin binding;calmodulin-dependent protein kinase activity;catalytic activity;cation binding;ion binding;kinase activity;metal ion binding;nucleotide binding;phosphotransferase activity, alcohol group as acceptor;protein binding;protein kinase activity;protein serine/threonine kinase activity;prot…	cell part;cell projection;cytoplasm;intracellular;intracellular membrane-bounded organelle;intracellular organelle;intracellular part;membrane-bounded organelle;nucleus;organelle	3D-structure;Acetylation;Alternativesplicing;ATP-binding;Calmodulin-binding;Cellprojection;Completeproteome;Cytoplasm;Kinase;Nucleotide-binding;Nucleus;Phosphoprotein;Polymorphism;Referenceproteome;Serine/threonine-proteinkinase;Transferase	Adipocytokine signaling pathway	Cluster -1905			7	7	7	16	16	16	64.745	0	9.8923	1764500	35	7.77876e-07	0.00755854
-1.01512	-1.69292	-1.76191	-0.639224	-0.75176	-0.611457	0.626555	0.568861	0.43071	0.476219	1.2224	1.14535	0.902135	1.49013	1.65049	-0.185367	-0.353506	-0.454048	-0.672791	-0.37475				+			+		Unt_Tor_Sal	biological regulation;cell surface receptor linked signaling pathway;cellular macromolecule metabolic process;cellular metabolic process;cellular process;cellular response to stimulus;defense response;enzyme linked receptor protein signaling pathway;epidermal growth factor receptor signaling pathway;macromolecule metabolic process;metabolic process;receptor metabolic process;receptor recycling;re…		cell part;cytoplasmic part;endoplasmic reticulum;integral to membrane;intracellular membrane-bounded organelle;intracellular organelle;intracellular part;intrinsic to membrane;membrane;membrane part;membrane-bounded organelle;organelle	Completeproteome;Host-virusinteraction;Membrane;Polymorphism;Referenceproteome;Transmembrane;Transmembranehelix		Cluster -1904			5	5	5	33.4	33.4	33.4	32.952	0	96.164	2539100	38	4.26089e-07	0.000874401
0.952074	-0.286547	0.677994	0.0253347	1.75946	1.04647	0.22457	0.372747	1.36824	-0.841042	-0.223226	0.117524	0.286375	0.089068	-0.0589506	-0.423992	-2.4171	-0.0928437	-0.551386	-2.02477				+	+				Unt_Sal	biological regulation;macromolecule metabolic process;metabolic process;primary metabolic process;protein metabolic process;proteolysis;regulation of biological process;regulation of biosynthetic process;regulation of cellular biosynthetic process;regulation of cellular macromolecule biosynthetic process;regulation of cellular metabolic process;regulation of cellular process;regulation of gene ex…	binding;calcium-dependent cysteine-type endopeptidase activity;catalytic activity;cation binding;cysteine-type endopeptidase activity;cysteine-type peptidase activity;endopeptidase activity;hydrolase activity;ion binding;metal ion binding;nucleic acid binding transcription factor activity;peptidase activity;peptidase activity, acting on L-amino acid peptides;sequence-specific DNA binding transcri…	cell part;cytoplasm;intracellular part	Alternativesplicing;Completeproteome;Hydrolase;Metal-binding;Protease;Referenceproteome;Repeat;Thiolprotease;Zinc;Zinc-finger		Cluster -1905			4	4	4	6.4	6.4	6.4	117.31	0	8.1467	559220	8	0.0145302	0.00382804
0.251961	-0.937632	-1.50741	-0.244213	0.708654	-1.11717	1.38273	0.848136	1.50639	1.41332	0.338992	-0.610008	1.11563	1.08391	0.118201	-0.700726	-0.767164	-1.38443	-0.614036	-0.885133				+				+	Sal_Tor_Sal	biological regulation;cellular process;cellular response to stimulus;intracellular signal transduction;regulation of biological process;regulation of cellular process;response to stimulus;signal transduction	binding;calcium ion binding;cation binding;ion binding;metal ion binding	cell part;cytoplasm;extracellular membrane-bounded organelle;extracellular organelle;extracellular region part;extracellular vesicular exosome;intracellular membrane-bounded organelle;intracellular organelle;intracellular part;membrane;membrane-bounded organelle;membrane-bounded vesicle;nucleus;organelle;plasma membrane;vesicle	3D-structure;Alternativesplicing;Calcium;Completeproteome;Cytoplasm;Metal-binding;Phosphoprotein;Polymorphism;Referenceproteome;Repeat		Cluster -1904			5	5	5	22.2	22.2	22.2	30.24	0	6.222	499390	13	0.0210415	0.00125043
1.37713	1.10945	1.27915	1.32412	0.62291	0.170015	-0.386208	0.190719	-1.32119	-1.34265	-0.385853	-0.485171	-0.386029	-1.77237	-1.87985	0.894603	0.299141	0.37527	0.30528	0.0115362				+						biological regulation;cellular macromolecule metabolic process;cellular metabolic process;cellular nitrogen compound metabolic process;cellular process;cellular response to stimulus;intracellular signal transduction;macromolecule metabolic process;metabolic process;mRNA metabolic process;nitrogen compound metabolic process;nucleic acid metabolic process;nucleobase-containing compound metabolic pr…	binding;DNA binding;enzyme binding;mRNA 3'-UTR binding;mRNA binding;nucleic acid binding;phosphatase binding;protein binding;RNA binding	cell part;cytoplasmic mRNA processing body;cytoplasmic part;cytosol;extracellular membrane-bounded organelle;extracellular organelle;extracellular region part;extracellular vesicular exosome;intracellular non-membrane-bounded organelle;intracellular organelle;intracellular part;macromolecular complex;membrane-bounded organelle;membrane-bounded vesicle;non-membrane-bounded organelle;organelle;P gr…	3D-structure;Acetylation;Completeproteome;Cytoplasm;Phosphoprotein;Referenceproteome;RNA-binding		Cluster -1902			5	5	5	47.6	47.6	47.6	15.892	0	69.551	15805000	72	0.000140798	0.0065338
1.14547	1.25711	1.27842	1.26983	1.2424	-1.052	-1.23451	-1.13772	-0.823863	-1.15504	-0.900573	-0.986502	-0.777337	-0.685587	-0.659987	0.615209	0.57334	0.64056	0.680402	0.710379				+			+		Unt_Tor_Sal	amine metabolic process;amino acid activation;carboxylic acid metabolic process;cellular amine metabolic process;cellular amino acid metabolic process;cellular ketone metabolic process;cellular macromolecule metabolic process;cellular metabolic process;cellular nitrogen compound metabolic process;cellular process;cysteinyl-tRNA aminoacylation;gene expression;macromolecule metabolic process;metabo…	adenyl nucleotide binding;adenyl ribonucleotide binding;aminoacyl-tRNA ligase activity;ATP binding;binding;catalytic activity;cation binding;cysteine-tRNA ligase activity;identical protein binding;ion binding;ligase activity;ligase activity, forming aminoacyl-tRNA and related compounds;ligase activity, forming carbon-oxygen bonds;metal ion binding;nucleic acid binding;nucleotide binding;protein b…	cell part;cytoplasm;cytoplasmic part;cytosol;intracellular part	Acetylation;Alternativesplicing;Aminoacyl-tRNAsynthetase;ATP-binding;Chromosomalrearrangement;Completeproteome;Cytoplasm;Ligase;Metal-binding;Nucleotide-binding;Phosphoprotein;Proteinbiosynthesis;Proto-oncogene;Referenceproteome;Zinc	Aminoacyl-tRNA biosynthesis	Cluster -1902	Ferroptosis	cysteinyl tRNA synthetase	35	35	35	47.1	47.1	47.1	85.472	0	323.31	61557000	439	5.10285e-16	0.000132231
0.0814356	0.314975	0.0343813	0.0409982	-0.0476311	1.20643	1.23178	1.25232	1.46612	1.72049	-0.0168556	-0.23103	-0.261161	-0.0710788	-0.0968562	-0.823117	-1.53788	-1.43099	-1.43553	-1.3968				+						amine metabolic process;amino acid activation;carboxylic acid metabolic process;cellular amine metabolic process;cellular amino acid metabolic process;cellular ketone metabolic process;cellular macromolecule metabolic process;cellular metabolic process;cellular nitrogen compound metabolic process;cellular process;cysteinyl-tRNA aminoacylation;gene expression;macromolecule metabolic process;metabo…	adenyl nucleotide binding;adenyl ribonucleotide binding;aminoacyl-tRNA ligase activity;ATP binding;binding;catalytic activity;cation binding;cysteine-tRNA ligase activity;ion binding;ligase activity;ligase activity, forming aminoacyl-tRNA and related compounds;ligase activity, forming carbon-oxygen bonds;metal ion binding;nucleotide binding;purine nucleotide binding;purine ribonucleoside triphosp…	cell part;cytoplasmic part;cytosol;intracellular organelle lumen;intracellular organelle part;intracellular part;membrane-enclosed lumen;mitochondrial matrix;mitochondrial part;organelle lumen;organelle part	Aminoacyl-tRNAsynthetase;ATP-binding;Completeproteome;Ligase;Metal-binding;Mitochondrion;Nucleotide-binding;Polymorphism;Proteinbiosynthesis;Referenceproteome;Transitpeptide;Zinc	Aminoacyl-tRNA biosynthesis	Cluster -1905			12	12	12	26.2	26.2	26.2	62.223	0	31.424	7873600	104	5.25408e-12	0.000502222
0.469115	0.540781	0.390711	0.7027	1.21711	1.22943	0.619991	0.914399	1.02689	1.35189	0.0635546	-0.39662	-0.363976	-0.7645	-0.160536	-1.18831	-1.50893	-0.863748	-1.52286	-1.75709				+	+				Unt_Sal			cell part;cytoplasmic part;Golgi apparatus;integral to membrane;intracellular membrane-bounded organelle;intracellular organelle;intracellular part;intrinsic to membrane;membrane part;membrane-bounded organelle;organelle	Acetylation;Alternativesplicing;Coiledcoil;Completeproteome;Membrane;Phosphoprotein;Referenceproteome;Signal-anchor;Transmembrane;Transmembranehelix		Cluster -1905			11	11	10	25.9	25.9	24.1	49.497	0	14.318	2141200	44	8.95393e-09	0.000128801
1.26873	1.1065	0.673891	0.571846	0.45296	-0.52988	-0.638833	-0.328094	0.186963	-2.48266	-0.626364	-0.821645	-1.50761	-0.522226	-0.797421	1.43938	0.34381	0.470192	0.940953	0.799509				+		+	+	+	Sal_Tor_Sal;Unt_Tor;Unt_Tor_Sal	activation of caspase activity;anatomical structure development;biological regulation;cell death;cellular process;cellular response to stimulus;cellular response to stress;cornification;death;developmental process;DNA damage response, signal transduction resulting in induction of apoptosis;epidermis development;induction of apoptosis;induction of apoptosis by intracellular signals;induction of pr…	catalytic activity;cysteine-type endopeptidase activity;cysteine-type peptidase activity;endopeptidase activity;hydrolase activity;peptidase activity;peptidase activity, acting on L-amino acid peptides	cell part;cytoplasm;cytoskeletal part;extracellular membrane-bounded organelle;extracellular organelle;extracellular region part;extracellular vesicular exosome;intermediate filament;intracellular membrane-bounded organelle;intracellular organelle;intracellular organelle part;intracellular part;keratin filament;macromolecular complex;membrane-bounded organelle;membrane-bounded vesicle;nucleus;org…	Completeproteome;Cytoplasm;Differentiation;Directproteinsequencing;Hydrolase;Nucleus;Protease;Referenceproteome;Thiolprotease;Zymogen		Cluster -1902			13	13	13	45.9	45.9	45.9	27.679	0	59.851	5909300	102	0.000265114	8.43882e-05
-0.158718	-0.675509	0.301718	1.21972	1.44514	0.931485	-0.239158	1.41203	1.88634	0.902914	-1.09934	-0.155575	-0.548412	-1.31771	-0.914781	-1.35876	-0.866469	-0.253612	0.318977	-0.830279				+						activation of caspase activity;aging;anatomical structure development;apoptosis;biological regulation;brain development;cell death;cell surface receptor linked signaling pathway;cellular developmental process;cellular process;cellular process involved in reproduction;cellular response to abiotic stimulus;cellular response to external stimulus;cellular response to mechanical stimulus;cellular resp…	binding;catalytic activity;cysteine-type endopeptidase activity;cysteine-type peptidase activity;endopeptidase activity;enzyme binding;hydrolase activity;peptidase activity;peptidase activity, acting on L-amino acid peptides;protein binding;protein domain specific binding	cell part;cytoplasm;cytoplasmic part;cytosol;intracellular membrane-bounded organelle;intracellular organelle;intracellular part;membrane;membrane-bounded organelle;mitochondrion;nucleus;organelle	3D-structure;Acetylation;Alternativesplicing;Apoptosis;Completeproteome;Hydrolase;Phosphoprotein;Polymorphism;Protease;Referenceproteome;Thiolprotease;Zymogen		Cluster -1905			5	5	5	16.2	16.2	16.2	50.685	0	10.344	589100	16	0.00332023	0.00528545
0.299999	0.617705	0.652042	0.611358	0.739515	0.905895	0.253999	0.77794	1.16046	1.42132	0.20727	-0.377909	-1.307	-0.549241	-0.152325	-1.37092	-1.02618	-2.43061	0.548968	-0.982288				+	+		+		Unt_Sal;Unt_Tor_Sal	biosynthetic process;carboxylic acid biosynthetic process;carboxylic acid metabolic process;cellular biosynthetic process;cellular component assembly;cellular component organization;cellular component organization or biogenesis;cellular ketone metabolic process;cellular lipid metabolic process;cellular metabolic process;cellular process;fatty acid biosynthetic process;fatty acid metabolic process…	binding;catalytic activity;coenzyme binding;cofactor binding;NAD(P)H dehydrogenase (quinone) activity;NADP binding;NADPH binding;NADPH dehydrogenase (quinone) activity;NADPH dehydrogenase activity;nucleotide binding;oxidoreductase activity;oxidoreductase activity, acting on NADH or NADPH;oxidoreductase activity, acting on NADH or NADPH, quinone or similar compound as acceptor;quinone binding	cell part;cytoplasmic part;intracellular organelle lumen;intracellular organelle part;intracellular part;membrane-enclosed lumen;mitochondrial matrix;mitochondrial part;organelle lumen;organelle part	3D-structure;Acetylation;Alternativesplicing;Completeproteome;Fattyacidbiosynthesis;Fattyacidmetabolism;Lipidbiosynthesis;Lipidmetabolism;Mitochondrion;NAD;NADP;Oxidoreductase;Polymorphism;Referenceproteome		Cluster -1905			3	3	3	16.5	16.5	16.5	25.301	0	5.235	1125200	15	0.000679135	8.38574e-05
1.20887	1.2951	1.35783	1.40397	0.937815	-1.26786	-1.47359	-1.65298	-0.0474089	-0.186617	-0.128354	-0.0372099	-1.85888	0.0315719	-0.740785	0.0681904	0.549731	0.00882063	-0.0054178	0.537201				+	+	+	+	+	Sal_Tor_Sal;Unt_Sal;Unt_Tor;Unt_Tor_Sal	amine biosynthetic process;amine catabolic process;amine metabolic process;biosynthetic process;carboxylic acid biosynthetic process;carboxylic acid catabolic process;carboxylic acid metabolic process;catabolic process;cell communication;cellular amine metabolic process;cellular amino acid biosynthetic process;cellular amino acid catabolic process;cellular amino acid metabolic process;cellular bi…	amine binding;amino acid binding;binding;carbon monoxide binding;carbon-oxygen lyase activity;carboxylic acid binding;catalytic activity;cation binding;cofactor binding;cystathionine beta-synthase activity;enzyme binding;heme binding;hydro-lyase activity;identical protein binding;ion binding;iron ion binding;lyase activity;metal ion binding;modified amino acid binding;nitric oxide binding;nitrite…	cell part;cytoplasmic part;cytosol;intracellular membrane-bounded organelle;intracellular non-membrane-bounded organelle;intracellular organelle;intracellular organelle part;intracellular part;membrane-bounded organelle;non-membrane-bounded organelle;nuclear part;nucleolus;nucleus;organelle;organelle part	3D-structure;Allostericenzyme;Alternativesplicing;Amino-acidbiosynthesis;CBSdomain;Completeproteome;Cysteinebiosynthesis;Cytoplasm;Diseasemutation;Heme;Iron;Isopeptidebond;Lyase;Metal-binding;Nucleus;Phosphoprotein;Polymorphism;Pyridoxalphosphate;Referenceproteome;Ublconjugation	Cysteine and methionine metabolism;Glycine, serine and threonine metabolism	Cluster -1902	Ferroptosis	cystathion ine beta synthase	10	10	10	18.3	18.3	18.3	60.586	0	42.308	2321600	50	9.93344e-05	0
-1.77474	-0.323064	-2.23568	-0.19782	0.718585	0.667476	0.775084	0.689123	-0.0433696	1.03496	0.168126	0.615406	0.646055	0.22396	0.610806	-2.43845	0.180143	-0.00942633	0.0897169	0.603104				+						biological regulation;negative regulation of biological process;negative regulation of biosynthetic process;negative regulation of cellular biosynthetic process;negative regulation of cellular macromolecule biosynthetic process;negative regulation of cellular metabolic process;negative regulation of cellular process;negative regulation of gene expression;negative regulation of macromolecule biosy…	binding;chromatin binding;enzyme binding;protein binding	cell part;centromeric heterochromatin;chromatin;chromocenter;chromosomal part;chromosome, centromeric region;cytoskeletal part;female pronucleus;heterochromatin;intracellular membrane-bounded organelle;intracellular non-membrane-bounded organelle;intracellular organelle;intracellular organelle part;intracellular part;male pronucleus;membrane-bounded organelle;non-membrane-bounded organelle;nuclea…	3D-structure;Completeproteome;Directproteinsequencing;Nucleus;Phosphoprotein;Referenceproteome;Repeat;Ublconjugation		Cluster -1904			5	4	4	28.1	19.5	19.5	21.418	0	7.997	1604100	18	0.0807063	0.00774194
-0.0905099	-0.48414	-0.819545	-0.242939	-0.141423	1.27417	1.04341	1.19754	1.27427	1.30755	0.166267	0.405091	0.137054	0.613827	0.538355	-0.785896	-0.887377	-2.46854	-1.21352	-0.823657				+		+		+	Sal_Tor_Sal;Unt_Tor	biological regulation;biosynthetic process;cellular biosynthetic process;cellular component organization;cellular component organization at cellular level;cellular component organization or biogenesis;cellular component organization or biogenesis at cellular level;cellular macromolecule biosynthetic process;cellular macromolecule metabolic process;cellular metabolic process;cellular nitrogen comp…	binding;nucleic acid binding;RNA binding;single-stranded RNA binding	cell part;chromatin;chromosomal part;heterochromatin;intracellular membrane-bounded organelle;intracellular organelle;intracellular organelle part;intracellular part;macromolecular complex;membrane-bounded organelle;nuclear part;nucleoplasm;nucleus;organelle;organelle part;PcG protein complex;protein complex	3D-structure;Chromatinregulator;Completeproteome;Nucleus;Referenceproteome;Repressor;Transcription;Transcriptionregulation		Cluster -1904			4	3	3	11.4	9.2	9.2	43.898	0	4.4571	403270	12	3.89929e-07	0
-0.729589	-1.07182	-0.499111	-0.527723	-0.299344	0.896345	0.350567	0.108989	0.57468	1.13348	1.34868	1.28105	1.32347	0.739325	1.1741	-1.05077	-0.810911	-1.52346	-1.15485	-1.2631				+						biological regulation;biosynthetic process;cellular biosynthetic process;cellular macromolecule biosynthetic process;cellular macromolecule metabolic process;cellular metabolic process;cellular nitrogen compound metabolic process;cellular process;macromolecule biosynthetic process;macromolecule metabolic process;metabolic process;negative regulation of biological process;negative regulation of bi…	binding;core promoter proximal region DNA binding;core promoter proximal region sequence-specific DNA binding;DNA binding;nucleic acid binding;nucleic acid binding transcription factor activity;regulatory region DNA binding;regulatory region nucleic acid binding;RNA polymerase II core promoter proximal region sequence-specific DNA binding;RNA polymerase II core promoter proximal region sequence-s…	cell part;intracellular membrane-bounded organelle;intracellular organelle;intracellular organelle part;intracellular part;membrane-bounded organelle;nuclear part;nucleoplasm;organelle;organelle part	Alternativesplicing;Coiledcoil;Completeproteome;Nucleus;Polymorphism;Referenceproteome;Transcription;Transcriptionregulation		Cluster -1904			16	16	16	21.8	21.8	21.8	94.223	0	33.817	5738600	134	6.22035e-09	0.00911812
1.82533	0.818978	0.752286	0.83684	-0.092057	-1.41152	-1.67427	-0.735354	-1.34885	-0.590653	-0.633551	0.116902	-0.0693356	-0.917861	-0.904787	1.28754	0.973988	0.0188087	0.832434	0.915129				+						amine biosynthetic process;amine catabolic process;amine metabolic process;aromatic amino acid family catabolic process;aromatic amino acid family metabolic process;aromatic compound catabolic process;biosynthetic process;carboxylic acid biosynthetic process;carboxylic acid catabolic process;carboxylic acid metabolic process;catabolic process;cellular amine metabolic process;cellular amino acid b…	binding;carbon-sulfur lyase activity;catalytic activity;cofactor binding;cysteine-S-conjugate beta-lyase activity;glutamine-phenylpyruvate transaminase activity;identical protein binding;kynurenine-oxoglutarate transaminase activity;L-glutamine:pyruvate aminotransferase activity;L-phenylalanine aminotransferase activity;L-phenylalanine:pyruvate aminotransferase activity;lyase activity;protein bin…	cell part;cytoplasm;cytoplasmic part;cytosol;intracellular organelle part;intracellular part;nuclear part;nucleoplasm;organelle part	3D-structure;Alternativesplicing;Aminotransferase;Completeproteome;Cytoplasm;Lyase;Pyridoxalphosphate;Referenceproteome;Transferase	Selenocompound metabolism;Tryptophan metabolism	Cluster -1892			5	5	5	14	14	14	47.875	0	7.2587	1942800	31	3.08172e-05	0.00663721
-0.628264	-0.193957	-0.280293	0.200203	-0.308999	-0.422009	-0.891502	-3.17344	-0.216251	-1.37092	0.728811	0.580024	0.831524	0.619563	0.779727	0.881232	0.756834	0.694665	0.670621	0.74244				+									Acetylation;Coiledcoil;Completeproteome;Polymorphism;Referenceproteome		Cluster -1895			11	11	11	15.1	15.1	15.1	103.69	0	43.083	2199400	54	0.000285654	0.000153392
0.360505	-1.1621	-1.731	0.458555	-1.95366	0.860394	-0.34163	0.354929	0.09759	-0.57021	0.588953	0.620223	1.00086	0.0639433	0.991976	-2.02479	0.761549	0.918548	0.937866	-0.232489				+			+		Unt_Tor_Sal	biological regulation;positive regulation of defense response to virus by host;regulation of biological process;regulation of defense response;regulation of defense response to virus;regulation of defense response to virus by host;regulation of immune effector process;regulation of immune system process;regulation of multi-organism process;regulation of response to biotic stimulus;regulation of r…			Alternativesplicing;Coiledcoil;Completeproteome;Polymorphism;Referenceproteome		Cluster -1906			1	1	1	1.5	1.5	1.5	66.342	0.0067335	1.901	22057000	10	0.135572	0.00641408
-0.0286897	-0.69344	0.418146	0.0832892	0.565145	1.58075	1.434	0.458544	1.59809	1.13154	-0.174286	-0.197885	-0.242542	0.162947	0.541511	-1.14126	-1.62125	-1.39532	-1.33475	-1.14453				+							binding;enzyme binding;protein binding;ubiquitin protein ligase binding	cell part;cytoplasm;intracellular part	Acetylation;Alternativesplicing;Coiledcoil;Completeproteome;Cytoplasm;Deafness;Non-syndromicdeafness;Phosphoprotein;Polymorphism;Referenceproteome		Cluster -1905			16	16	16	57.2	57.2	57.2	35.822	0	144.46	13368000	172	2.55426e-07	0.00433419
-0.536537	0.145502	0.429978	0.661526	-0.387859	-1.42052	-0.584886	-0.35783	-2.46478	0.225676	-0.120735	-0.530788	-0.39014	-0.402296	-0.655757	1.3881	1.28967	1.03281	1.436	1.24286				+						biological regulation;biosynthetic process;cellular biosynthetic process;cellular macromolecule biosynthetic process;cellular macromolecule metabolic process;cellular metabolic process;cellular nitrogen compound metabolic process;cellular process;macromolecule biosynthetic process;macromolecule metabolic process;metabolic process;nitrogen compound metabolic process;nucleic acid metabolic process;…		cell part;intracellular membrane-bounded organelle;intracellular organelle;intracellular part;membrane-bounded organelle;nucleus;organelle	Completeproteome;Nucleus;Referenceproteome;Transcription;Transcriptionregulation		Cluster -1892			4	4	4	15.8	15.8	15.8	28.669	0	4.7493	703040	25	0.000186866	0.00233751
-0.643871	-0.8985	-0.905293	-0.787074	-1.16572	1.10034	-0.54855	0.122069	0.721	0.101289	1.02662	1.50199	1.64031	0.98225	1.50776	-1.36941	-0.727067	-0.888745	-0.697018	-0.0723773				+			+	+	Sal_Tor_Sal;Unt_Tor_Sal	biological regulation;cellular component organization;cellular component organization at cellular level;cellular component organization or biogenesis;cellular component organization or biogenesis at cellular level;cellular process;cytoskeleton organization;microtubule cytoskeleton organization;microtubule-based process;negative regulation of catalytic activity;negative regulation of hydrolase act…		cell part;centrosome;cytoplasm;cytoplasmic part;cytoskeletal part;intracellular non-membrane-bounded organelle;intracellular organelle;intracellular organelle part;intracellular part;membrane;microtubule organizing center;non-membrane-bounded organelle;organelle;organelle part;plasma membrane	3D-structure;Coiledcoil;Completeproteome;Cytoplasm;Cytoskeleton;Dwarfism;Phosphoprotein;Polymorphism;Referenceproteome		Cluster -1906			8	8	8	24.3	24.3	24.3	59.374	0	44.098	1148200	42	1.17012e-06	6.03015e-05
-1.35625	-1.09699	-1.3508	-0.322574	-0.329735	1.78356	1.38955	1.09163	1.45883	1.16702	-0.34083	-0.122512	0.531224	-0.317239	1.13979	-0.507178	-0.587703	-0.56453	-0.782163	-0.883089				+						viral reproduction		cell part;intracellular membrane-bounded organelle;intracellular non-membrane-bounded organelle;intracellular organelle;intracellular organelle part;intracellular part;membrane-bounded organelle;non-membrane-bounded organelle;nuclear part;nucleolus;nucleoplasm;nucleus;organelle;organelle part	Alternativesplicing;Citrullination;Coiledcoil;Completeproteome;Host-virusinteraction;Nucleus;Phosphoprotein;Polymorphism;Referenceproteome		Cluster -1904			13	13	13	44.4	44.4	44.4	40.235	0	43.471	4564000	64	1.81734e-06	0.00267141
-1.45598	-1.51434	-1.69992	-0.248337	-0.79354	-0.6323	-1.07666	-0.860444	-0.49586	-0.217563	0.672867	0.561684	0.959387	0.831565	1.23871	1.0027	0.91635	0.921989	0.849963	1.03973				+									Coiledcoil;Completeproteome;Phosphoprotein;Polymorphism;Referenceproteome		Cluster -1895			17	17	17	31.1	31.1	31.1	59.702	0	62.312	7759000	154	1.04507e-07	0.00622459
-1.11902	-1.0803	-0.827348	0.0414205	-0.863138	0.644148	1.13059	0.873119	1.11103	0.833349	0.38516	0.261101	1.76212	1.03802	0.941201	-1.11752	-1.04953	-0.655802	-1.02216	-1.28645				+								cell part;cytoplasmic part;integral to membrane;intracellular membrane-bounded organelle;intracellular organelle;intracellular part;intrinsic to membrane;membrane part;membrane-bounded organelle;mitochondrion;organelle	Alternativesplicing;Coiledcoil;Completeproteome;Membrane;Mitochondrion;Polymorphism;Referenceproteome;Transitpeptide;Transmembrane;Transmembranehelix		Cluster -1904			10	10	10	46.9	46.9	46.9	29.505	0	13.223	2727800	47	5.24501e-07	0.000528962
0.285125	0.224848	0.403159	0.437848	0.560223	0.505597	0.369544	0.346011	0.326139	0.531619	-3.25204	-1.03422	-1.08282	-0.580537	-1.37531	0.64638	0.783835	0.578681	0.720543	0.605383				+			+	+	Sal_Tor_Sal;Unt_Tor_Sal	anaphase-promoting complex-dependent proteasomal ubiquitin-dependent protein catabolic process;anatomical structure development;anatomical structure morphogenesis;biological regulation;cardiac cell development;cardiac muscle cell development;catabolic process;cell cycle;cell cycle process;cell development;cell division;cell maturation;cellular catabolic process;cellular component assembly;cellula…	binding;catalytic activity;enzyme binding;histone kinase activity;kinase activity;kinase binding;patched binding;phosphotransferase activity, alcohol group as acceptor;protein binding;protein kinase activity;protein kinase binding;receptor binding;transferase activity;transferase activity, transferring phosphorus-containing groups	cell part;centrosome;chromosomal part;condensed chromosome outer kinetochore;condensed nuclear chromosome outer kinetochore;cytoplasm;cytoplasmic part;cytoskeletal part;cytosol;intracellular membrane-bounded organelle;intracellular non-membrane-bounded organelle;intracellular organelle;intracellular organelle part;intracellular part;macromolecular complex;membrane;membrane-bounded organelle;micro…	3D-structure;Acetylation;Alternativesplicing;Cellcycle;Celldivision;Completeproteome;Cyclin;Cytoplasm;Cytoskeleton;Mitosis;Nucleus;Phosphoprotein;Referenceproteome;Ublconjugation	Cell cycle;p53 signaling pathway;Progesterone-mediated oocyte maturation	Cluster -1902			8	8	7	20.1	20.1	18.2	48.337	0	46.827	2677000	50	2.68918e-05	0
0.930249	0.637129	1.04015	1.58615	1.55988	-0.569361	-1.15914	-1.42753	-0.971132	-1.61556	-0.742041	-0.768103	-0.494065	-0.705037	-0.273657	0.627645	0.326826	1.06465	0.920326	0.0326371				+						biological regulation;cell cycle;cellular process;regulation of biological process;regulation of cell cycle;regulation of cellular process		cell part;cytoplasm;intracellular membrane-bounded organelle;intracellular organelle;intracellular organelle part;intracellular part;membrane-bounded organelle;nuclear part;nucleoplasm;nucleus;organelle;organelle part	3D-structure;Acetylation;Alternativesplicing;Cellcycle;Completeproteome;Cytoplasm;Nucleus;Phosphoprotein;Referenceproteome		Cluster -1892			2	2	1	5.6	5.6	3.6	40.262	0	13.51	438630	19	1.16786e-07	0.000791381
-0.847318	-1.1605	-0.579104	0.0781402	-0.255139	-0.526986	-1.10752	-1.61058	-1.07827	-1.52338	0.708808	0.305832	0.929721	0.267049	0.543674	1.41163	1.44617	1.02175	1.1284	0.847631				+						biological regulation;biosynthetic process;cell cycle;cell division;cell surface receptor linked signaling pathway;cellular biosynthetic process;cellular macromolecule biosynthetic process;cellular macromolecule metabolic process;cellular metabolic process;cellular nitrogen compound metabolic process;cellular process;cellular protein metabolic process;cellular response to stimulus;enzyme linked r…	binding;chromatin binding;DNA binding;nucleic acid binding;regulatory region DNA binding;regulatory region nucleic acid binding;RNA binding;snRNA binding;transcription regulatory region DNA binding	carboxy-terminal domain protein kinase complex;cell part;intracellular membrane-bounded organelle;intracellular organelle;intracellular organelle part;intracellular part;macromolecular complex;membrane-bounded organelle;nuclear part;nucleoplasm;nucleoplasm part;nucleus;organelle;organelle part;positive transcription elongation factor complex b;protein complex;transcription elongation factor compl…	3D-structure;Acetylation;Alternativesplicing;Cellcycle;Celldivision;Coiledcoil;Completeproteome;Cyclin;Directproteinsequencing;Host-virusinteraction;Nucleus;Phosphoprotein;Polymorphism;Referenceproteome;Transcription;Transcriptionregulation		Cluster -1895			15	15	15	24.7	24.7	24.7	80.684	0	106.63	4885700	106	1.26327e-07	0.00245599
-1.03098	-0.993919	-1.47469	-0.819929	-0.771838	0.414024	0.340972	1.0861	0.986424	1.34221	0.586131	1.56836	0.952705	1.51536	0.125563	-0.353105	-0.992881	-0.723039	-0.699944	-1.05752				+						biological regulation;cell cycle process;cell division;cell surface receptor linked signaling pathway;cellular process;cellular response to stimulus;G2/M transition of mitotic cell cycle;positive regulation of biological process;positive regulation of catalytic activity;positive regulation of cell cycle;positive regulation of cellular process;positive regulation of cyclin-dependent protein kinase…	cyclin-dependent protein kinase regulator activity;enzyme regulator activity;kinase regulator activity;protein kinase regulator activity	cell part;cyclin-dependent protein kinase holoenzyme complex;cytoplasmic cyclin-dependent protein kinase holoenzyme complex;cytoplasmic part;extracellular membrane-bounded organelle;extracellular organelle;extracellular region part;extracellular vesicular exosome;intracellular membrane-bounded organelle;intracellular organelle;intracellular part;macromolecular complex;membrane;membrane-bounded or…	Alternativesplicing;Cellcycle;Celldivision;Cellmembrane;Completeproteome;Cyclin;Lipoprotein;Membrane;Myristate;Nucleus;Phosphoprotein;Referenceproteome;Ublconjugation;Wntsignalingpathway		Cluster -1904			4	4	4	15.5	15.5	15.5	39.336	0	7.681	1058200	28	9.16486e-07	0.00220285
-1.26893	-1.75466	0.234688	-1.83266	0.136066	-0.838735	-1.35131	-0.269607	-0.427104	0.227523	0.823866	-0.0516914	-0.378985	0.644226	0.481587	0.933458	1.07457	0.911092	1.19311	1.5135				+						biological regulation;biosynthetic process;catabolic process;cellular biosynthetic process;cellular catabolic process;cellular component assembly;cellular component assembly at cellular level;cellular component organization;cellular component organization at cellular level;cellular component organization or biogenesis;cellular component organization or biogenesis at cellular level;cellular macrom…	3'-5' exonuclease activity;3'-5'-exoribonuclease activity;binding;catalytic activity;cation binding;exonuclease activity;exonuclease activity, active with either ribo- or deoxyribonucleic acids and producing 5'-phosphomonoesters;exoribonuclease activity;exoribonuclease activity, producing 5'-phosphomonoesters;hydrolase activity;hydrolase activity, acting on ester bonds;ion binding;metal ion bindi…	cell part;cytoplasm;cytoplasmic mRNA processing body;cytoplasmic part;intracellular membrane-bounded organelle;intracellular non-membrane-bounded organelle;intracellular organelle;intracellular organelle part;intracellular part;macromolecular complex;membrane-bounded organelle;non-membrane-bounded organelle;nuclear part;nucleoplasm;nucleus;organelle;organelle part;perinuclear region of cytoplasm;…	Biologicalrhythms;Completeproteome;Cytoplasm;Exonuclease;Hydrolase;Magnesium;Metal-binding;mRNAprocessing;Nuclease;Nucleus;Polymorphism;Referenceproteome;RNA-binding		Cluster -1895			4	4	4	16.2	16.2	16.2	48.195	0	22.528	986500	19	0.000717193	0.00632744
-0.473385	-0.895188	-1.62426	-1.04882	-0.23429	0.508987	0.348771	0.305553	0.695512	0.681857	1.17244	1.24044	1.2724	1.37373	1.25727	-0.552739	-0.528581	-1.21774	-1.34961	-0.932354				+						anatomical structure development;anatomical structure formation involved in morphogenesis;biological regulation;cellular process;developmental process;epidermis development;hair cycle process;hair follicle development;molting cycle;molting cycle process;multicellular organismal process;negative regulation of biological process;negative regulation of cell communication;negative regulation of cell …	binding;cytokine binding;endopeptidase inhibitor activity;endopeptidase regulator activity;enzyme inhibitor activity;enzyme regulator activity;growth factor binding;peptidase inhibitor activity;peptidase regulator activity;protein binding;serine-type endopeptidase inhibitor activity;transforming growth factor beta binding	anchored to membrane;cell part;cell surface;extracellular region part;extracellular space;intrinsic to membrane;membrane;membrane part;plasma membrane	Alternativesplicing;Baitregion;Cellmembrane;Completeproteome;Directproteinsequencing;Disulfidebond;Glycoprotein;GPI-anchor;Lipoprotein;Membrane;Polymorphism;Proteaseinhibitor;Referenceproteome;Serineproteaseinhibitor;Signal;Thioesterbond		Cluster -1904			22	22	22	18.8	18.8	18.8	161.69	0	216.29	9578100	227	2.88077e-08	0.00123555
0.779477	0.196721	0.227152	0.228146	0.486032	-0.146096	-1.36155	0.200754	0.11624	0.107548	-0.989551	-1.33924	-0.359644	-1.50946	-2.09771	1.482	1.24633	1.24469	0.951619	0.536545				+			+	+	Sal_Tor_Sal;Unt_Tor_Sal	biological regulation;cell surface receptor linked signaling pathway;cellular process;cellular response to stimulus;immune response;immune system process;lymphocyte costimulation;negative regulation of activated T cell proliferation;negative regulation of biological process;negative regulation of cell activation;negative regulation of cell proliferation;negative regulation of cellular process;neg…		cell part;endomembrane system;external side of plasma membrane;extracellular membrane-bounded organelle;extracellular organelle;extracellular region part;extracellular vesicular exosome;integral to membrane;intrinsic to membrane;membrane;membrane part;membrane-bounded organelle;membrane-bounded vesicle;organelle;plasma membrane;plasma membrane part;vesicle	3D-structure;Alternativesplicing;Cellmembrane;Completeproteome;Disulfidebond;Glycoprotein;Immunoglobulindomain;Membrane;Receptor;Referenceproteome;Repeat;Signal;Transmembrane;Transmembranehelix	Cell adhesion molecules (CAMs)	Cluster -1902			2	2	2	10	10	10	33.275	0.00015813	3.2115	333030	7	1.51789e-05	0.000330539
0.318501	0.599107	0.574313	0.331613	0.985474	-2.02822	-1.22617	-0.162156	-0.33453	-0.365005	-0.821697	-0.941134	-0.349281	-1.37348	-0.936789	1.10284	1.49219	1.26691	0.960435	0.907059				+				+	Sal_Tor_Sal	biological regulation;cell activation;cell proliferation;cellular process;immune response;immune system process;leukocyte activation;lymphocyte activation;negative regulation of biological process;negative regulation of biosynthetic process;negative regulation of cell activation;negative regulation of cell proliferation;negative regulation of cellular biosynthetic process;negative regulation of c…	binding;protein binding;receptor binding	cell part;external side of plasma membrane;extracellular membrane-bounded organelle;extracellular organelle;extracellular region part;extracellular vesicular exosome;integral to membrane;intrinsic to membrane;membrane part;membrane-bounded organelle;membrane-bounded vesicle;organelle;plasma membrane part;vesicle	Alternativesplicing;Completeproteome;Directproteinsequencing;Disulfidebond;Glycoprotein;Immunoglobulindomain;Membrane;Phosphoprotein;Polymorphism;Referenceproteome;Repeat;Signal;Transmembrane;Transmembranehelix	Cell adhesion molecules (CAMs)	Cluster -1892			4	4	4	11	11	11	57.235	0	14.487	3176900	39	4.59563e-06	0.000729483
-1.08652	-1.27257	-0.744773	-0.274651	-0.471456	1.35692	0.85973	1.12352	1.16514	0.87495	0.786103	0.308306	0.585048	0.909987	1.23311	-0.936213	-1.35504	-0.868941	-0.865616	-1.32702				+				+	Sal_Tor_Sal	biological regulation;blood coagulation;cell activation;cell surface receptor linked signaling pathway;cellular process;cellular response to stimulus;coagulation;defense response;hemostasis;immune response;immune system process;innate immune response;multicellular organismal process;negative regulation of activation of membrane attack complex;negative regulation of apoptosis;negative regulation o…	binding;complement binding;protein binding	adherens junction;anchored to external side of plasma membrane;anchored to membrane;anchored to plasma membrane;anchoring junction;cell junction;cell part;cell surface;cell-substrate adherens junction;cell-substrate junction;compact myelin;extracellular membrane-bounded organelle;extracellular organelle;extracellular region;extracellular region part;extracellular space;extracellular vesicular exo…	3D-structure;Cellmembrane;Completeproteome;Directproteinsequencing;Diseasemutation;Disulfidebond;Glycation;Glycoprotein;GPI-anchor;Hereditaryhemolyticanemia;Lipoprotein;Membrane;Referenceproteome;Secreted;Signal	Complement and coagulation cascades;Hematopoietic cell lineage	Cluster -1904			4	4	4	25	25	25	14.177	0	6.3342	21931000	59	7.84811e-09	7.89474e-05
-1.00063	-0.751779	-0.882632	-1.31775	-1.04211	-0.907506	-1.06078	-0.87487	-1.0162	-0.68279	1.2231	1.00766	1.00953	1.22776	1.15356	0.547975	0.779968	0.959125	0.5951	1.03329				+	+		+		Unt_Sal;Unt_Tor_Sal	biological adhesion;biological regulation;blood coagulation;cell activation;cell adhesion;cell migration;cell motility;cell-matrix adhesion;cell-substrate adhesion;cellular component movement;cellular localization;cellular macromolecule localization;cellular pigment accumulation;cellular pigmentation;cellular process;cellular protein localization;cellular response to stimulus;coagulation;developm…		cell part;cell surface;cytoplasmic membrane-bounded vesicle;cytoplasmic part;cytoplasmic vesicle;cytoplasmic vesicle membrane;cytoplasmic vesicle part;endosomal part;endosome lumen;endosome membrane;extracellular membrane-bounded organelle;extracellular organelle;extracellular region part;extracellular vesicular exosome;integral to membrane;integral to plasma membrane;intracellular membrane-bound…	Alternativesplicing;Cellmembrane;Completeproteome;Directproteinsequencing;Endosome;Glycoprotein;Lipoprotein;Lysosome;Membrane;Palmitate;Proteintransport;Referenceproteome;Transmembrane;Transmembranehelix;Transport	Lysosome	Cluster -1895			3	3	3	8.4	8.4	8.4	25.636	0	61.521	29643000	79	7.26801e-13	2.30548e-05
-2.2749	-1.89707	-0.759606	-0.17544	0.467667	-0.00652049	-0.0455753	0.146461	0.101512	-2.15024	0.907324	0.639038	0.572513	1.06114	0.758804	0.539588	0.633835	0.46667	0.673587	0.341228				+	+		+		Unt_Sal;Unt_Tor_Sal	cellular process;cellular response to chemical stimulus;cellular response to organic substance;cellular response to stimulus;response to chemical stimulus;response to organic substance;response to stimulus		cell part;cytoplasmic part;endosomal part;endosome membrane;integral to membrane;intracellular organelle part;intracellular part;intrinsic to membrane;lysosomal membrane;membrane;membrane part;organelle membrane;organelle part;plasma membrane;vacuolar membrane;vacuolar part	Alternativesplicing;Cellmembrane;Completeproteome;Disulfidebond;Endosome;Glycoprotein;Lysosome;Membrane;Polymorphism;Referenceproteome;Repeat;Signal;Transmembrane;Transmembranehelix	Lysosome	Cluster -1906			1	1	1	6.2	6.2	6.2	37.408	0	27.725	502180	12	0.00909766	0.00112646
0.940537	0.700131	0.838517	0.883194	0.529009	0.652228	0.633444	0.866239	0.506904	0.689234	0.153052	-0.277116	0.172223	0.315491	0.414087	-1.45242	-1.32061	-2.03465	-1.53935	-1.67014				+	+			+	Sal_Tor_Sal;Unt_Sal	activation of MAPK activity;adaptive immune response;adaptive immune response based on somatic recombination of immune receptors built from immunoglobulin superfamily domains;antigen processing and presentation;antigen processing and presentation of endogenous antigen;antigen processing and presentation of exogenous antigen;antigen processing and presentation of exogenous peptide antigen;antigen …	antigen binding;beta-amyloid binding;binding;cytokine binding;cytokine receptor activity;identical protein binding;macrophage migration inhibitory factor binding;MHC class II protein binding;MHC class II protein binding, via antigen binding groove;MHC class II protein complex binding;MHC protein binding;MHC protein complex binding;molecular transducer activity;protein binding;protein binding invo…	cell part;cell surface;clathrin coated vesicle membrane;clathrin-coated endocytic vesicle membrane;coated vesicle membrane;cytoplasmic part;cytoplasmic vesicle membrane;cytoplasmic vesicle part;endocytic vesicle membrane;endoplasmic reticulum part;endosome;ER to Golgi transport vesicle membrane;external side of plasma membrane;extracellular membrane-bounded organelle;extracellular organelle;extra…	3D-structure;Adaptiveimmunity;Alternativesplicing;Cellmembrane;Chaperone;Completeproteome;Directproteinsequencing;Disulfidebond;Endoplasmicreticulum;Endosome;Glycoprotein;Golgiapparatus;Immunity;Lysosome;Membrane;Phosphoprotein;Proteoglycan;Referenceproteome;Signal-anchor;Transmembrane;Transmembranehelix	Antigen processing and presentation;ko05152	Cluster -1905			4	4	4	16.2	16.2	16.2	33.515	0	92.785	1312400	26	2.00714e-11	0
-0.0504398	-0.74054	-0.930108	-0.414073	-0.568706	-0.624258	-1.18509	-1.21581	-1.72394	-0.959357	0.829989	0.871639	0.802277	-0.436099	0.372068	1.27988	1.34293	1.48579	1.17421	0.689639				+	+				Unt_Sal			cell part;extracellular membrane-bounded organelle;extracellular organelle;extracellular region part;extracellular vesicular exosome;integral to membrane;integral to plasma membrane;intrinsic to membrane;intrinsic to plasma membrane;membrane;membrane part;membrane-bounded organelle;membrane-bounded vesicle;organelle;plasma membrane;plasma membrane part;vesicle	Alternativesplicing;Completeproteome;Glycoprotein;Membrane;Polymorphism;Referenceproteome;Transmembrane;Transmembranehelix	p53 signaling pathway	Cluster -1895			5	5	5	20.6	20.6	20.6	29.625	0	34.286	3363800	57	5.12692e-07	0.000120755
-1.11238	-0.74156	-0.574377	-0.469263	0.356568	0.699434	0.73513	0.455663	-0.245363	0.546323	1.05509	0.576567	0.753595	0.518595	0.678601	0.0970381	-3.48397	0.209492	0.0151519	-0.070338				+			+		Unt_Tor_Sal	biological regulation;biosynthetic process;catabolic process;cell surface receptor linked signaling pathway;cellular aromatic compound metabolic process;cellular biosynthetic process;cellular catabolic process;cellular component assembly;cellular component organization;cellular component organization or biogenesis;cellular metabolic compound salvage;cellular metabolic process;cellular nitrogen co…	binding;catalytic activity;cation binding;cytidine deaminase activity;deaminase activity;hydrolase activity;hydrolase activity, acting on carbon-nitrogen (but not peptide) bonds;hydrolase activity, acting on carbon-nitrogen (but not peptide) bonds, in cyclic amidines;identical protein binding;ion binding;metal ion binding;nucleoside binding;protein binding;protein dimerization activity;protein ho…	cell part;cytoplasmic part;cytosol;extracellular region;intracellular part	3D-structure;Completeproteome;Hydrolase;Metal-binding;Polymorphism;Referenceproteome;Zinc	Drug metabolism - other enzymes;Pyrimidine metabolism	Cluster -1904			3	3	3	36.3	36.3	36.3	16.185	0	12.165	2653500	29	0.0590516	0.00440128
-0.415249	-1.57905	-2.47354	-0.85755	0.639999	0.927549	0.406605	0.456209	0.843237	1.05835	0.565996	0.793634	0.1335	0.319722	1.63289	-0.242486	-1.24976	-0.778891	-0.20345	0.022276				+						anaphase-promoting complex-dependent proteasomal ubiquitin-dependent protein catabolic process;biological regulation;catabolic process;cell cycle;cell cycle checkpoint;cell cycle phase;cell cycle process;cell division;cellular catabolic process;cellular component organization;cellular component organization at cellular level;cellular component organization or biogenesis;cellular component organiz…		anaphase-promoting complex;cell part;cullin-RING ubiquitin ligase complex;cytoplasmic part;cytosol;intracellular organelle part;intracellular part;macromolecular complex;nuclear part;nuclear ubiquitin ligase complex;nucleoplasm;organelle part;protein complex;ubiquitin ligase complex	3D-structure;Cellcycle;Celldivision;Coiledcoil;Completeproteome;Mitosis;Nucleus;Phosphoprotein;Referenceproteome;Ublconjugationpathway	Cell cycle;Cell cycle - yeast;Meiosis - yeast;Oocyte meiosis;Progesterone-mediated oocyte maturation;Ubiquitin mediated proteolysis	Cluster -1904			2	2	2	14.1	14.1	14.1	9.7769	0	3.7431	479920	20	0.00347966	0.00833787
0.0969776	-0.269621	-0.440312	-0.0762431	0.163981	0.752416	1.02926	1.17343	1.2505	1.1231	0.0601182	0.687483	0.853288	0.471802	0.0823508	-1.97006	-0.532583	-0.841089	-1.69675	-1.91804				+						anaphase-promoting complex-dependent proteasomal ubiquitin-dependent protein catabolic process;biological regulation;catabolic process;cell cycle;cell cycle checkpoint;cell cycle process;cell proliferation;cellular catabolic process;cellular macromolecule catabolic process;cellular macromolecule metabolic process;cellular metabolic process;cellular process;cellular protein metabolic process;macro…	binding;enzyme binding;phosphatase binding;protein binding;protein phosphatase binding	anaphase-promoting complex;cell part;centrosome;cullin-RING ubiquitin ligase complex;cytoplasm;cytoplasmic part;cytoskeletal part;cytosol;intracellular membrane-bounded organelle;intracellular non-membrane-bounded organelle;intracellular organelle;intracellular organelle part;intracellular part;macromolecular complex;membrane-bounded organelle;microtubule organizing center;non-membrane-bounded or…	3D-structure;Alternativesplicing;Completeproteome;Nucleus;Phosphoprotein;Polymorphism;Referenceproteome;Repeat;TPRrepeat;Ublconjugationpathway	Cell cycle;Cell cycle - yeast;Meiosis - yeast;Oocyte meiosis;Progesterone-mediated oocyte maturation;Ubiquitin mediated proteolysis	Cluster -1905			11	11	11	15.5	15.5	15.5	91.866	0	62.261	5717300	83	4.51147e-07	0.00532442
-0.734249	-1.14102	-1.20017	-1.52766	-1.72852	0.847086	0.114344	0.540146	0.452643	-0.0105634	1.15769	1.01816	2.35712	0.172323	0.462083	-0.0104293	0.552444	-0.626115	-0.512657	-0.182661				+						biosynthetic process;cellular biosynthetic process;cellular macromolecule biosynthetic process;cellular macromolecule metabolic process;cellular metabolic process;cellular nitrogen compound metabolic process;cellular process;establishment of localization;establishment of localization in cell;establishment of RNA localization;gene expression;intracellular transport;macromolecule biosynthetic proce…		catalytic step 2 spliceosome;cell part;intracellular organelle part;intracellular part;macromolecular complex;nuclear part;nucleoplasm;organelle part;ribonucleoprotein complex;spliceosomal complex	Completeproteome;mRNAprocessing;mRNAsplicing;Nucleus;Referenceproteome;Repeat;Spliceosome;WDrepeat	Spliceosome	Cluster -1906			3	3	3	7.8	7.8	7.8	65.521	0	16.221	791570	29	4.60246e-05	0.00433183
0.93258	0.00992057	-0.252939	0.269462	0.500074	1.47822	1.44695	0.867452	0.432602	0.995868	0.325795	-0.477696	-0.481651	0.22245	0.547277	-1.8998	-1.18335	-1.5675	-1.71779	-0.447937				+						biological regulation;cellular component organization;cellular component organization or biogenesis;cellular process;cellular response to stimulus;intracellular signal transduction;positive regulation of actin filament polymerization;positive regulation of biological process;positive regulation of cell projection organization;positive regulation of cellular component organization;positive regulat…	binding;enzyme binding;GTPase binding;GTP-Rho binding;protein binding;Ras GTPase binding;Rho GTPase binding;small GTPase binding	actin cytoskeleton;adherens junction;anchoring junction;cell junction;cell part;cell-substrate adherens junction;cell-substrate junction;cytoplasm;cytoplasmic part;cytoskeleton;focal adhesion;Golgi apparatus;intracellular membrane-bounded organelle;intracellular non-membrane-bounded organelle;intracellular organelle;intracellular part;membrane;membrane-bounded organelle;non-membrane-bounded organ…	Alternativesplicing;Completeproteome;Cytoplasm;Cytoskeleton;Directproteinsequencing;Membrane;Phosphoprotein;Referenceproteome;Repeat		Cluster -1905			4	4	4	17.6	17.6	17.6	40.294	0	25.05	2335000	41	8.17669e-06	0.00263248
0.824805	1.69958	1.9283	0.602254	0.421307	0.682064	-1.11509	1.12461	0.997324	-0.802764	-0.599312	0.0535698	-0.751983	-1.48486	0.241332	-1.00027	-0.579722	-0.433298	-0.579079	-1.22876				+	+		+		Unt_Sal;Unt_Tor_Sal	actin cytoskeleton organization;actin filament organization;actin filament-based process;biological regulation;cellular component organization;cellular component organization at cellular level;cellular component organization or biogenesis;cellular component organization or biogenesis at cellular level;cellular process;cytoskeleton organization;organelle organization;positive regulation of actin f…	binding;enzyme activator activity;enzyme binding;enzyme regulator activity;GTPase activator activity;GTPase binding;GTPase regulator activity;GTP-Rho binding;nucleoside-triphosphatase regulator activity;protein binding;Ras GTPase binding;Rho GTPase binding;small GTPase binding	cell part;cytoplasm;cytoskeleton;endomembrane system;intracellular non-membrane-bounded organelle;intracellular organelle;intracellular part;membrane;microtubule cytoskeleton;non-membrane-bounded organelle;organelle;plasma membrane	Acetylation;Cellshape;Completeproteome;Cytoplasm;Cytoskeleton;Membrane;Phosphoprotein;Polymorphism;Referenceproteome		Cluster -1900			2	2	2	17.1	17.1	17.1	22.483	0	9.1377	275610	8	0.00468056	0.00239826
0.161337	0.301186	-0.0712112	0.216428	0.0683784	0.928894	0.966531	0.792215	0.863395	1.04578	0.265126	0.230908	-0.213594	0.457493	0.450772	-0.844534	-3.18802	-1.36586	-1.11209	0.0468654				+	+			+	Sal_Tor_Sal;Unt_Sal	biological regulation;cellular component organization;cellular component organization or biogenesis;cellular process;cellular response to stimulus;intracellular signal transduction;positive regulation of actin filament polymerization;positive regulation of biological process;positive regulation of cell projection organization;positive regulation of cellular component organization;positive regulat…	binding;cytoskeletal protein binding;cytoskeletal regulatory protein binding;enzyme binding;GTPase binding;GTP-Rho binding;protein binding;Ras GTPase binding;Rho GTPase binding;small GTPase binding	actin cytoskeleton;cell part;cytoplasm;cytoskeleton;endomembrane system;intracellular non-membrane-bounded organelle;intracellular organelle;intracellular part;membrane;non-membrane-bounded organelle;organelle;plasma membrane	Cellshape;Completeproteome;Cytoplasm;Cytoskeleton;Membrane;Phosphoprotein;Referenceproteome		Cluster -1904			5	5	5	22.8	22.8	22.8	27.678	0	19.313	1676400	20	0.000296054	0.000130293
-0.684168	-0.958583	-1.37951	-1.15263	-0.644691	0.367285	0.854616	0.8757	0.636089	1.35315	0.403005	0.962177	1.42464	1.0844	1.1684	-0.490477	-1.17001	-1.13131	-1.20489	-0.313196				+		+	+	+	Sal_Tor_Sal;Unt_Tor;Unt_Tor_Sal	adherens junction organization;anatomical structure formation involved in morphogenesis;angiogenesis;biological adhesion;biological regulation;calcium-dependent cell-cell adhesion;cell adhesion;cell junction assembly;cell junction organization;cell migration;cell motility;cell projection assembly;cell projection organization;cell proliferation;cell-cell adhesion;cell-cell junction organization;ce…	adiponectin binding;binding;cadherin binding;calcium ion binding;cation binding;cell adhesion molecule binding;hormone binding;ion binding;lipoprotein particle binding;low-density lipoprotein particle binding;metal ion binding;protein binding;protein-lipid complex binding	adherens junction;anchored to membrane;anchoring junction;caveola;cell junction;cell part;cell projection;cell-substrate adherens junction;cell-substrate junction;cytoplasm;external side of plasma membrane;extracellular membrane-bounded organelle;extracellular organelle;extracellular region part;extracellular space;extracellular vesicular exosome;focal adhesion;intracellular part;intrinsic to mem…	3D-structure;Alternativesplicing;Calcium;Celladhesion;Cellmembrane;Cleavageonpairofbasicresidues;Completeproteome;Directproteinsequencing;Glycoprotein;GPI-anchor;Lipoprotein;Membrane;Metal-binding;Polymorphism;Referenceproteome;Repeat;Signal		Cluster -1904			7	7	7	12.3	12.3	12.3	78.286	0	19.415	2402400	28	1.07162e-07	2.4024e-05
-0.128047	-0.00153495	0.35232	0.473892	0.840818	1.00278	1.18609	1.0763	1.38097	1.43426	-1.23392	-1.67889	-1.08833	-1.65325	-1.39693	0.0542913	-0.151137	0.077563	-0.296453	-0.250781				+						activation of immune response;activation of innate immune response;activation of MAPK activity;activation of MAPKK activity;activation of protein kinase activity;aging;anaphase-promoting complex-dependent proteasomal ubiquitin-dependent protein catabolic process;anatomical structure development;anatomical structure morphogenesis;apoptosis;axon guidance;biological regulation;biosynthetic process;c…	adenyl nucleotide binding;adenyl ribonucleotide binding;ATP binding;binding;catalytic activity;cyclin-dependent protein kinase activity;histone kinase activity;kinase activity;nucleotide binding;phosphotransferase activity, alcohol group as acceptor;protein kinase activity;protein serine/threonine kinase activity;purine nucleotide binding;purine ribonucleoside triphosphate binding;purine ribonucl…	cell part;centrosome;cytoplasm;cytoplasmic part;cytoskeletal part;cytosol;extracellular membrane-bounded organelle;extracellular organelle;extracellular region part;extracellular vesicular exosome;intracellular membrane-bounded organelle;intracellular non-membrane-bounded organelle;intracellular organelle;intracellular organelle part;intracellular part;macromolecular complex;membrane;membrane-bou…	3D-structure;Acetylation;Alternativesplicing;Apoptosis;ATP-binding;Cellcycle;Celldivision;Completeproteome;Cytoplasm;Cytoskeleton;Isopeptidebond;Kinase;Mitochondrion;Mitosis;Nucleotide-binding;Nucleus;Phosphoprotein;Referenceproteome;Serine/threonine-proteinkinase;Transferase;Ublconjugation	Cell cycle;Gap junction;Oocyte meiosis;p53 signaling pathway;Progesterone-mediated oocyte maturation	Cluster -1902			18	17	16	65	62.3	58.6	34.095	0	79.397	21141000	227	4.89394e-10	0.00292812
1.44519	1.14699	0.87407	1.04515	0.294984	-0.911134	0.924067	1.08187	0.514835	0.372595	-0.606357	0.233561	0.125719	-1.11692	0.237885	-1.08399	-1.40602	-1.76642	-1.53709	0.131011				+	+		+		Unt_Sal;Unt_Tor_Sal	anatomical structure development;biological regulation;brain development;cellular macromolecule metabolic process;cellular metabolic process;cellular nitrogen compound metabolic process;cellular process;developmental process;macromolecule metabolic process;macromolecule modification;metabolic process;ncRNA metabolic process;ncRNA processing;negative regulation of biological process;negative regul…	4 iron, 4 sulfur cluster binding;binding;catalytic activity;cation binding;enzyme binding;ion binding;iron-sulfur cluster binding;kinase binding;metal cluster binding;metal ion binding;protein binding;protein kinase binding;transferase activity	cell part;cytoplasm;intracellular part	4Fe-4S;Alternativesplicing;Completeproteome;Iron;Iron-sulfur;Metal-binding;Referenceproteome;S-adenosyl-L-methionine		Cluster -1905			7	7	7	14.8	14.8	14.8	67.688	0	26.082	3267100	30	0.000856854	0.00012987
-0.466395	-0.72494	-0.947649	-0.241921	0.419787	0.818341	1.28392	0.986491	1.21676	1.17938	0.117997	0.352345	0.678921	0.881777	0.700083	-1.06491	-1.0647	-0.931475	-0.941436	-2.25238				+						anatomical structure development;astrocyte development;biological regulation;cell activation;cell cycle;cell cycle arrest;cell cycle process;cell dedifferentiation;cell development;cell differentiation;cell division;cell surface receptor linked signaling pathway;cellular developmental process;cellular macromolecule metabolic process;cellular metabolic process;cellular process;cellular protein met…	adenyl nucleotide binding;adenyl ribonucleotide binding;ATP binding;binding;catalytic activity;cyclin binding;cyclin-dependent protein kinase activity;kinase activity;nucleotide binding;phosphotransferase activity, alcohol group as acceptor;protein binding;protein kinase activity;protein serine/threonine kinase activity;purine nucleotide binding;purine ribonucleoside triphosphate binding;purine r…	cell part;cell projection;centrosome;cyclin-dependent protein kinase holoenzyme complex;cytoplasm;cytoplasmic part;cytoskeletal part;cytosol;intracellular membrane-bounded organelle;intracellular non-membrane-bounded organelle;intracellular organelle;intracellular organelle part;intracellular part;macromolecular complex;membrane-bounded organelle;microtubule organizing center;non-membrane-bounded…	3D-structure;Acetylation;ATP-binding;Cellcycle;Celldivision;Cellprojection;Completeproteome;Cytoplasm;Cytoskeleton;Differentiation;Diseasemutation;Kinase;Nucleotide-binding;Nucleus;Phosphoprotein;Polymorphism;Primarymicrocephaly;Referenceproteome;Serine/threonine-proteinkinase;Transferase	Cell cycle;Chronic myeloid leukemia;Glioma;Measles;Melanoma;Non-small cell lung cancer;p53 signaling pathway;Pancreatic cancer;Pathways in cancer;Small cell lung cancer	Cluster -1904			10	9	9	40.8	38.3	38.3	36.938	0	45.767	4232700	82	9.07801e-07	0.00354576
-0.686113	-0.905639	-0.312736	-0.39624	-3.03837	-0.487005	-1.00543	-0.52983	-0.0944378	-0.0352329	0.961658	0.678414	0.567421	0.344143	1.09907	0.482964	0.580302	1.29955	1.12596	0.351544				+	+		+		Unt_Sal;Unt_Tor_Sal	activation of caspase activity;anatomical structure development;autophagic cell death;biological regulation;cation transport;cell cycle;cell cycle arrest;cell cycle process;cell death;cell surface receptor linked signaling pathway;cellular process;cellular response to antibiotic;cellular response to chemical stimulus;cellular response to fibroblast growth factor stimulus;cellular response to grow…	binding;cyclin-dependent protein kinase inhibitor activity;cyclin-dependent protein kinase regulator activity;enzyme binding;enzyme inhibitor activity;enzyme regulator activity;kinase inhibitor activity;kinase regulator activity;molecular transducer activity;phosphatase binding;protein binding;protein kinase inhibitor activity;protein kinase regulator activity;protein phosphatase binding;protein …	cell part;CUL4 RING ubiquitin ligase complex;Cul4A-RING ubiquitin ligase complex;cullin-RING ubiquitin ligase complex;cytoplasm;cytoplasmic part;cytosol;endosome;intracellular membrane-bounded organelle;intracellular organelle;intracellular organelle part;intracellular part;macromolecular complex;membrane-bounded organelle;nuclear part;nucleoplasm;nucleus;organelle;organelle part;protein complex;…	3D-structure;Cellcycle;Completeproteome;Cytoplasm;Directproteinsequencing;Endosome;Nucleus;Phosphoprotein;Polymorphism;Proteinkinaseinhibitor;Proto-oncogene;Referenceproteome;Ublconjugation	Cell cycle;Chronic myeloid leukemia;Measles;Pathways in cancer;Prostate cancer	Cluster -1895			2	2	2	16.7	16.7	16.7	22.073	0	19.161	254200	14	0.00070655	0.000348645
0.775506	0.939724	0.53111	0.839142	0.712265	-0.0560586	-1.15099	-0.504827	-0.552793	-0.243561	-1.03112	-0.121105	-0.72609	-0.644496	-2.84688	0.4949	1.43593	0.970579	0.641826	0.53694				+			+	+	Sal_Tor_Sal;Unt_Tor_Sal	activation of caspase activity;aging;apoptotic mitochondrial changes;autophagy;biological regulation;biosynthetic process;catabolic process;cell aging;cell cycle arrest;cell cycle process;cell division;cellular biosynthetic process;cellular catabolic process;cellular chemical homeostasis;cellular component organization;cellular component organization at cellular level;cellular component organizat…	binding;DNA binding;enzyme inhibitor activity;enzyme regulator activity;ligase inhibitor activity;ligase regulator activity;nucleic acid binding;p53 binding;protein binding;transcription factor binding;ubiquitin-protein ligase inhibitor activity;ubiquitin-protein ligase regulator activity	cell part;cytoplasmic part;intracellular membrane-bounded organelle;intracellular non-membrane-bounded organelle;intracellular organelle;intracellular organelle part;intracellular part;macromolecular complex;membrane-bounded organelle;mitochondrion;non-membrane-bounded organelle;nuclear part;nucleolus;nucleoplasm;nucleus;organelle;organelle part;protein complex	Alternativesplicing;Apoptosis;Cellcycle;Completeproteome;DNA-binding;Mitochondrion;Nucleus;Polymorphism;Referenceproteome;rRNAprocessing;Transcription;Transcriptionregulation;Tumorsuppressor;Ublconjugation;Ublconjugationpathway	Bladder cancer;Cell cycle;Chronic myeloid leukemia;Glioma;Melanoma;Non-small cell lung cancer;p53 signaling pathway;Pancreatic cancer;Pathways in cancer	Cluster -1902			3	3	3	26.5	26.5	26.5	13.903	0	6.1837	2521600	27	0.000203775	0.000239456
-1.39546	-1.36515	-1.07588	-1.01729	-0.467187	0.119393	-0.23489	-0.325564	0.00924657	0.506559	0.82494	0.890508	0.932381	0.996033	1.12684	0.487688	0.593889	-2.35697	0.69808	1.05282				+			+		Unt_Tor_Sal			cell part;cytoplasm;intracellular part	Coiledcoil;Completeproteome;Referenceproteome		Cluster -1906			5	5	5	16.1	16.1	16.1	51.855	0	72.723	841640	25	0.00513847	0.00231563
-1.04366	-2.68206	-1.05531	-0.149119	0.204217	0.106537	-0.621029	0.174102	-0.66247	-1.70453	0.675021	1.11349	0.737639	0.826607	0.69624	0.693519	0.707755	0.828515	0.690433	0.464109				+	+		+		Unt_Sal;Unt_Tor_Sal				Coiledcoil;Completeproteome;Phosphoprotein;Polymorphism;Referenceproteome		Cluster -1906			6	6	6	15.7	15.7	15.7	53.01	0	21.557	1553100	37	0.00158074	0.000658385
1.5953	1.3447	0.646447	0.947752	1.10601	-1.24759	-1.00947	-0.586075	-0.429385	-1.03475	-0.668587	-1.03324	-1.2957	-0.731291	-0.739196	1.64953	0.384682	0.00941055	0.857201	0.234247				+		+	+	+	Sal_Tor_Sal;Unt_Tor;Unt_Tor_Sal	anatomical structure development;anatomical structure morphogenesis;biological adhesion;cell adhesion;cell differentiation;cell-cell adhesion;cellular developmental process;cellular process;developmental process;epidermal cell differentiation;epidermis development;epidermis morphogenesis;epithelial cell differentiation;keratinocyte differentiation;skin morphogenesis;tissue development;tissue morp…	binding;identical protein binding;protein binding;protein dimerization activity;protein homodimerization activity	anchoring junction;cell junction;cell part;cell-cell junction;cornified envelope;cytoskeleton;desmosome;extracellular membrane-bounded organelle;extracellular organelle;extracellular region part;extracellular vesicular exosome;intracellular non-membrane-bounded organelle;intracellular organelle;intracellular part;membrane-bounded organelle;membrane-bounded vesicle;non-membrane-bounded organelle;o…	Completeproteome;Directproteinsequencing;Glycoprotein;Hypotrichosis;Polymorphism;Referenceproteome;Secreted;Signal		Cluster -1902			2	2	2	4.3	4.3	4.3	51.522	0	15.466	1427900	10	1.10047e-06	0
-2.50995	-1.9335	-1.91783	-0.488882	-0.855802	0.544758	0.496641	0.283531	0.390164	0.468159	0.706917	0.48749	0.580432	0.741241	0.786705	0.399275	0.220541	0.516994	0.462528	0.620594				+	+	+	+		Unt_Sal;Unt_Tor;Unt_Tor_Sal	acute inflammatory response;acute-phase response;alpha-beta T cell activation;anatomical structure development;biological regulation;biosynthetic process;brown fat cell differentiation;CD4-positive, alpha-beta T cell activation;cell activation;cell differentiation;cell proliferation;cellular biosynthetic process;cellular developmental process;cellular macromolecule biosynthetic process;cellular m…	binding;chromatin binding;core promoter proximal region DNA binding;core promoter proximal region sequence-specific DNA binding;DNA binding;identical protein binding;nucleic acid binding;nucleic acid binding transcription factor activity;protein binding;protein dimerization activity;protein heterodimerization activity;protein homodimerization activity;regulatory region DNA binding;regulatory regi…	cell part;chromatin;chromosomal part;chromosome, centromeric region;condensed chromosome, centromeric region;cytoplasm;intracellular membrane-bounded organelle;intracellular organelle;intracellular organelle part;intracellular part;membrane-bounded organelle;nuclear chromatin;nuclear chromosome part;nuclear matrix;nuclear part;nucleoplasm;nucleus;organelle;organelle part	3D-structure;Acetylation;Activator;Alternativeinitiation;Completeproteome;Cytoplasm;Differentiation;DNA-binding;Glycoprotein;Isopeptidebond;Methylation;Nucleus;Phosphoprotein;Polymorphism;Referenceproteome;Transcription;Transcriptionregulation;Ublconjugation	ko05152	Cluster -1906			7	7	7	28.1	28.1	28.1	36.105	0	26.621	7309500	69	1.2052e-06	0
0.808516	0.608492	0.728231	0.791756	0.646114	0.898361	0.75335	0.767196	0.713567	0.724054	0.30272	0.125475	0.0748346	0.116136	0.0627434	-1.38417	-1.72045	-1.74376	-1.65882	-1.61435				+	+			+	Sal_Tor_Sal;Unt_Sal			cell part;cytoplasmic part;intracellular membrane-bounded organelle;intracellular organelle;intracellular part;membrane-bounded organelle;mitochondrion;organelle	Alternativesplicing;Completeproteome;Polymorphism;Referenceproteome;Signal		Cluster -1905			12	12	12	34	34	34	46.321	0	210.79	16498000	153	1.55716e-16	0
1.01628	0.95731	0.853677	1.01578	1.59891	0.107136	0.593399	0.333242	0.847918	-0.0877443	-0.841951	-2.30244	-0.172672	-0.59287	-1.77591	0.403799	-0.366772	-1.27314	-0.058729	-0.255223				+	+		+		Unt_Sal;Unt_Tor_Sal	ATP-dependent chromatin remodeling;biological regulation;cell cycle;cellular component assembly;cellular component assembly at cellular level;cellular component organization;cellular component organization at cellular level;cellular component organization or biogenesis;cellular component organization or biogenesis at cellular level;cellular macromolecular complex assembly;cellular macromolecular …	binding;kinetochore binding	cell part;chromosomal part;condensed chromosome kinetochore;cytoplasmic part;cytosol;intracellular membrane-bounded organelle;intracellular non-membrane-bounded organelle;intracellular organelle;intracellular organelle part;intracellular part;kinetochore;macromolecular complex;membrane-bounded organelle;non-membrane-bounded organelle;nuclear part;nucleoplasm;nucleus;organelle;organelle part;prote…	Acetylation;Centromere;Chromosome;Coiledcoil;Completeproteome;Kinetochore;Nucleus;Polymorphism;Referenceproteome		Cluster -1902			3	3	3	16.6	16.6	16.6	28.481	0	6.6801	454910	11	0.000139234	8.54701e-05
0.450733	-0.217602	0.28273	0.342992	0.921857	1.83224	1.21702	0.781652	1.28008	0.81277	0.27749	-0.932426	-0.749529	-0.494412	-0.368069	-1.01181	-0.253233	-1.81951	-1.84685	-0.506119				+						anatomical structure formation involved in morphogenesis;biological regulation;cell cycle;cell cycle process;cell projection assembly;cell projection organization;cellular component assembly;cellular component assembly at cellular level;cellular component assembly involved in morphogenesis;cellular component organization;cellular component organization at cellular level;cellular component organiz…	binding;enzyme binding;kinase binding;protein binding;protein C-terminus binding;protein domain specific binding;protein kinase binding	cell part;cell projection;centriole;centrosome;cilium;cytoplasmic part;cytoskeletal part;cytosol;extracellular membrane-bounded organelle;extracellular organelle;extracellular region part;extracellular vesicular exosome;intracellular non-membrane-bounded organelle;intracellular organelle;intracellular organelle part;intracellular part;macromolecular complex;membrane-bounded organelle;membrane-bou…	Alternativesplicing;Cellcycle;Cellprojection;Cilium;Coiledcoil;Completeproteome;Cytoplasm;Cytoskeleton;Phosphoprotein;Polymorphism;Referenceproteome		Cluster -1905			25	25	25	13.9	13.9	13.9	281.13	0	90.224	3902100	80	2.48927e-05	0.000139905
0.496485	0.341347	-0.191621	0.592542	0.543256	1.39942	0.242925	0.97169	0.0554047	1.24952	-2.29996	-1.64338	-0.874241	-1.84598	0.45688	0.179086	0.0936072	-0.41654	0.886756	-0.237205				+								cell part;centrosome;cytoplasm;cytoplasmic part;cytoskeletal part;intracellular non-membrane-bounded organelle;intracellular organelle;intracellular organelle part;intracellular part;microtubule organizing center;midbody;non-membrane-bounded organelle;organelle;organelle part;spindle pole	Alternativesplicing;Coiledcoil;Completeproteome;Cytoplasm;Cytoskeleton;Phosphoprotein;Polymorphism;Referenceproteome		Cluster -1902			5	5	5	19.2	19.2	19.2	44.139	0	11.004	785720	20	0.00164717	0.0038308
-2.04073	-1.23049	-1.29531	-0.854104	-1.22875	0.269699	-0.472516	-0.5082	0.267788	0.0243203	1.07648	1.24109	1.08382	1.54073	1.52272	0.0764591	0.0115823	0.373668	-0.0958829	0.237608				+			+		Unt_Tor_Sal	biological regulation;cell cycle;cell cycle phase;cell cycle process;cell division;cellular component organization;cellular component organization at cellular level;cellular component organization or biogenesis;cellular component organization or biogenesis at cellular level;cellular macromolecule metabolic process;cellular metabolic process;cellular nitrogen compound metabolic process;cellular pr…	binding;calcium ion binding;cation binding;ion binding;metal ion binding	cell part;cell projection;centriole;centrosome;cilium;cytoplasmic part;cytoskeletal part;cytosol;intracellular;intracellular non-membrane-bounded organelle;intracellular organelle;intracellular organelle part;intracellular part;macromolecular complex;microtubule organizing center;microtubule organizing center part;non-membrane-bounded organelle;nonmotile primary cilium;nuclear part;nucleoplasm;nu…	3D-structure;Acetylation;Calcium;Cellcycle;Celldivision;Completeproteome;Cytoplasm;Cytoskeleton;DNAdamage;DNArepair;Metal-binding;Mitosis;Nucleus;Phosphoprotein;Referenceproteome;Repeat	Nucleotide excision repair	Cluster -1906			7	7	7	43.6	43.6	43.6	19.738	0	49.44	4880200	68	1.25735e-08	0.000953271
0.508495	-0.60899	-0.0386375	-0.750531	-0.0566265	1.32748	0.82465	1.2359	1.16865	-0.0624741	0.985371	0.76178	1.33053	-0.574226	-0.0894148	-0.25623	-1.43558	-1.11056	-1.1041	-2.05548				+				+	Sal_Tor_Sal				Alternativesplicing;Coiledcoil;Completeproteome;Phosphoprotein;Polymorphism;Referenceproteome		Cluster -1905			2	2	2	5.8	5.8	5.8	59.474	0	10.853	251160	12	0.00052666	0.000340426
1.0475	1.16092	0.92335	1.46912	1.69226	-0.0582021	0.805333	0.00694628	0.701903	0.415386	-1.02472	-0.309995	-0.661754	0.0443869	-1.46818	-1.55998	-0.423212	-1.42146	-0.456368	-0.883244				+	+		+		Unt_Sal;Unt_Tor_Sal	biosynthetic process;cell cycle;cellular biosynthetic process;cellular component assembly;cellular component assembly at cellular level;cellular component organization;cellular component organization at cellular level;cellular component organization or biogenesis;cellular component organization or biogenesis at cellular level;cellular macromolecular complex assembly;cellular macromolecular comple…	binding;chromatin binding;chromo shadow domain binding;identical protein binding;protein binding;protein domain specific binding;unfolded protein binding	CAF-1 complex;cell part;chromatin;chromatin assembly complex;chromosomal part;intracellular organelle part;intracellular part;macromolecular complex;nuclear chromatin;nuclear chromosome part;nuclear part;organelle part;protein complex	Alternativesplicing;Cellcycle;Chaperone;Completeproteome;DNAdamage;DNArepair;DNAreplication;Nucleus;Phosphoprotein;Polymorphism;Referenceproteome		Cluster -1905			1	1	1	2.1	2.1	2.1	106.91	0.00062393	2.8435	227560	10	4.40433e-06	0.000123791
0.925803	0.273863	0.572424	1.41547	1.59065	0.883547	0.231538	0.801586	0.46118	0.557235	-0.903794	-2.31342	-1.64524	-0.937458	-1.0558	0.0182538	-0.337935	-0.127264	0.0419971	-0.452635				+			+		Unt_Tor_Sal	biological regulation;biosynthetic process;cell cycle;cellular biosynthetic process;cellular component assembly;cellular component assembly at cellular level;cellular component organization;cellular component organization at cellular level;cellular component organization or biogenesis;cellular component organization or biogenesis at cellular level;cellular macromolecular complex assembly;cellular…	binding;chromatin binding;histone binding;protein binding;unfolded protein binding	CAF-1 complex;cell part;chromatin;chromatin assembly complex;chromosomal part;cytoplasm;intracellular membrane-bounded organelle;intracellular organelle;intracellular organelle part;intracellular part;macromolecular complex;membrane-bounded organelle;nuclear chromatin;nuclear chromosome part;nuclear part;nucleoplasm;nucleus;organelle;organelle part;protein complex	Acetylation;Cellcycle;Completeproteome;Cytoplasm;Directproteinsequencing;DNAdamage;DNArepair;DNAreplication;Nucleus;Phosphoprotein;Polymorphism;Referenceproteome;Repeat;Transcription;Transcriptionregulation;WDrepeat		Cluster -1902			5	5	5	11.4	11.4	11.4	61.492	0	17.981	897640	23	1.82013e-06	0.000121442
-1.27991	-1.5541	-1.66404	-0.293907	-0.47877	0.126094	-0.701382	-1.02743	-0.646703	-0.961032	0.214751	0.271314	0.618191	0.383791	0.872666	1.1006	1.12834	1.36458	1.20558	1.32137				+	+		+		Unt_Sal;Unt_Tor_Sal	biological regulation;biosynthetic process;cellular biosynthetic process;cellular macromolecule biosynthetic process;cellular macromolecule metabolic process;cellular metabolic process;cellular nitrogen compound metabolic process;cellular process;macromolecule biosynthetic process;macromolecule metabolic process;metabolic process;nitrogen compound metabolic process;nucleic acid metabolic process;…	binding;DNA binding;nucleic acid binding;protein binding;sequence-specific DNA binding;transcription factor binding	cell part;cytoplasmic part;intracellular membrane-bounded organelle;intracellular organelle;intracellular part;membrane-bounded organelle;mitochondrion;nucleus;organelle	Activator;Completeproteome;Disulfidebond;Mitochondrion;Nucleus;Polymorphism;Referenceproteome;Transcription;Transitpeptide		Cluster -1895			4	4	4	33.8	33.8	33.8	15.512	0	48.206	8317500	63	6.46382e-07	6.42202e-05
1.35524	1.34032	0.803215	1.06179	0.978702	-0.403076	-1.25383	-0.506341	-0.901903	-1.96856	-1.2379	-0.406279	-0.192166	-1.29568	-0.40758	0.752127	1.12779	0.631508	0.309273	0.213364				+		+	+		Unt_Tor;Unt_Tor_Sal	biological regulation;biosynthetic process;cellular biosynthetic process;cellular component organization;cellular component organization at cellular level;cellular component organization or biogenesis;cellular component organization or biogenesis at cellular level;cellular macromolecule biosynthetic process;cellular macromolecule metabolic process;cellular metabolic process;cellular nitrogen comp…	adenyl nucleotide binding;adenyl ribonucleotide binding;ATP binding;ATPase activity;ATPase activity, coupled;ATP-dependent DNA helicase activity;ATP-dependent helicase activity;binding;catalytic activity;DNA binding;DNA helicase activity;DNA-dependent ATPase activity;helicase activity;histone binding;hydrolase activity;hydrolase activity, acting on acid anhydrides;hydrolase activity, acting on ac…	cell part;cytoplasm;intracellular membrane-bounded organelle;intracellular organelle;intracellular part;membrane-bounded organelle;nucleus;organelle	3D-structure;Alternativesplicing;ATP-binding;Chromatinregulator;Completeproteome;Cytoplasm;DNA-binding;Helicase;Hydrolase;Nucleotide-binding;Nucleus;Phosphoprotein;Polymorphism;Referenceproteome;Repeat;Transcription;Transcriptionregulation		Cluster -1892			12	6	6	7.6	4	4	196.69	0	8.7424	1254400	26	3.60279e-06	0.000123412
1.37923	1.11929	1.41806	1.48243	1.69996	-0.350189	-0.817311	-0.667738	0.0323335	-0.288675	-1.32358	-1.44706	-1.41341	-1.167	-0.267988	0.24241	0.223221	0.0886609	0.151755	-0.0944051				+			+		Unt_Tor_Sal	ATP-dependent chromatin remodeling;biological regulation;biosynthetic process;cellular biosynthetic process;cellular component assembly;cellular component assembly at cellular level;cellular component organization;cellular component organization at cellular level;cellular component organization or biogenesis;cellular component organization or biogenesis at cellular level;cellular macromolecule bi…	adenyl nucleotide binding;adenyl ribonucleotide binding;ATP binding;ATPase activity;ATPase activity, coupled;ATP-dependent DNA helicase activity;ATP-dependent helicase activity;binding;catalytic activity;cation binding;DNA binding;DNA helicase activity;DNA-dependent ATPase activity;helicase activity;hydrolase activity;hydrolase activity, acting on acid anhydrides;hydrolase activity, acting on aci…	cell part;centrosome;chromatin;chromatin remodeling complex;chromosomal part;cytoplasm;cytoplasmic part;cytoskeletal part;histone deacetylase complex;intracellular membrane-bounded organelle;intracellular non-membrane-bounded organelle;intracellular organelle;intracellular organelle part;intracellular part;macromolecular complex;membrane;membrane-bounded organelle;microtubule organizing center;no…	3D-structure;Acetylation;Alternativesplicing;ATP-binding;Chromatinregulator;Completeproteome;Cytoplasm;Cytoskeleton;DNA-binding;Helicase;Hydrolase;Metal-binding;Nucleotide-binding;Nucleus;Phosphoprotein;Polymorphism;Referenceproteome;Repeat;Transcription;Transcriptionregulation;Zinc;Zinc-finger		Cluster -1902			74	74	54	37.9	37.9	29.3	218	0	323.31	56663000	746	1.07002e-08	0.00128122
0.819247	0.62232	0.0735539	0.066374	-0.058479	1.62574	0.744624	1.07124	1.78793	1.52982	-1.1367	-0.550113	-0.518255	-1.56927	-0.457182	-0.504194	-0.914431	-1.14673	-0.706928	-0.77857				+						aging;biological regulation;biosynthetic process;cell aging;cell cycle checkpoint;cell cycle process;cellular biosynthetic process;cellular component organization;cellular component organization at cellular level;cellular component organization or biogenesis;cellular component organization or biogenesis at cellular level;cellular macromolecule biosynthetic process;cellular macromolecule metabolic…	adenyl nucleotide binding;adenyl ribonucleotide binding;ATP binding;binding;catalytic activity;histone kinase activity;histone kinase activity (H3-T11 specific);histone threonine kinase activity;kinase activity;nucleotide binding;phosphotransferase activity, alcohol group as acceptor;protein kinase activity;protein serine/threonine kinase activity;purine nucleotide binding;purine ribonucleoside t…	cell part;centrosome;chromatin;chromosomal part;chromosome;condensed chromosome;condensed nuclear chromosome;cytoplasmic part;cytoskeletal part;cytosol;extracellular region part;extracellular space;intracellular membrane-bounded organelle;intracellular non-membrane-bounded organelle;intracellular organelle;intracellular organelle part;intracellular part;membrane-bounded organelle;microtubule orga…	3D-structure;Alternativesplicing;ATP-binding;Cellcycle;Completeproteome;Cytoplasm;Cytoskeleton;DNAdamage;DNArepair;Isopeptidebond;Kinase;Nucleotide-binding;Nucleus;Phosphoprotein;Polymorphism;Referenceproteome;Serine/threonine-proteinkinase;Transferase;Ublconjugation	Cell cycle;Cell cycle - yeast;Meiosis - yeast;p53 signaling pathway	Cluster -1905			3	3	3	8	8	8	54.433	0	4.4063	396210	10	3.14984e-07	0.000122371
-1.02646	-2.60803	-0.699079	-0.676825	-0.669905	-0.420339	-0.46037	-0.627027	-0.26102	-0.89693	1.07424	1.38115	1.10209	0.767697	1.29094	0.720591	0.619788	0.508418	0.36149	0.519569				+			+		Unt_Tor_Sal	anatomical structure homeostasis;biological regulation;cell cycle process;cellular component organization;cellular component organization at cellular level;cellular component organization or biogenesis;cellular component organization or biogenesis at cellular level;cellular homeostasis;cellular process;cognition;cytokinetic cell separation;cytokinetic process;endosome organization;endosome transp…	binding;protein binding;protein domain specific binding	cell part;cytoplasm;cytoplasmic part;cytosol;endosomal part;endosome membrane;ESCRT III complex;extracellular membrane-bounded organelle;extracellular organelle;extracellular region part;extracellular vesicular exosome;intracellular;intracellular membrane-bounded organelle;intracellular organelle;intracellular organelle part;intracellular part;late endosome membrane;macromolecular complex;membran…	3D-structure;Acetylation;Alternativesplicing;Amyotrophiclateralsclerosis;Coiledcoil;Completeproteome;Cytoplasm;Diseasemutation;Endosome;Membrane;Neurodegeneration;Phosphoprotein;Proteintransport;Referenceproteome;Transport	Endocytosis	Cluster -1906			6	6	5	26.8	26.8	23.5	23.906	0	8.7922	3193000	34	2.71174e-06	0.000152905
-0.715413	-0.81556	-0.705631	-0.425406	0.142848	0.0146374	0.48509	0.0311574	0.992363	1.50235	1.23233	0.567325	0.659302	1.07005	0.231847	-2.48584	-1.64702	0.442567	0.388652	-0.965656				+			+	+	Sal_Tor_Sal;Unt_Tor_Sal	amine metabolic process;aminoglycan biosynthetic process;aminoglycan metabolic process;biosynthetic process;carbohydrate biosynthetic process;carbohydrate metabolic process;cellular biosynthetic process;cellular metabolic process;cellular process;chondroitin sulfate biosynthetic process;chondroitin sulfate metabolic process;glycosaminoglycan biosynthetic process;glycosaminoglycan metabolic proces…	acetylgalactosaminyltransferase activity;catalytic activity;glucuronosyltransferase activity;N-acetylgalactosaminyl-proteoglycan 3-beta-glucuronosyltransferase activity;transferase activity;transferase activity, transferring glycosyl groups;transferase activity, transferring hexosyl groups;UDP-glycosyltransferase activity	cell part;cytoplasmic part;Golgi apparatus part;Golgi cisterna membrane;Golgi membrane;integral to membrane;intracellular organelle part;intracellular part;intrinsic to membrane;membrane;membrane part;organelle membrane;organelle part	Alternativesplicing;Completeproteome;Glycoprotein;Golgiapparatus;Membrane;Referenceproteome;Signal-anchor;Transferase;Transmembrane;Transmembranehelix	Glycosaminoglycan biosynthesis - chondroitin sulfate	Cluster -1904			5	5	5	8.2	8.2	8.2	85.947	0	3.4487	410090	12	0.00917386	0.00141313
-0.131961	-0.412486	-0.0184419	0.239552	1.06524	0.876835	0.447391	0.910358	2.04413	1.1523	-1.38668	-1.41144	-2.17987	-0.486889	-0.443152	0.364003	-0.208415	-0.948699	0.253873	0.274345				+						amine metabolic process;aminoglycan biosynthetic process;aminoglycan metabolic process;biosynthetic process;carbohydrate biosynthetic process;carbohydrate metabolic process;cellular biosynthetic process;cellular macromolecule metabolic process;cellular metabolic process;cellular process;chondroitin sulfate biosynthetic process;chondroitin sulfate metabolic process;chondroitin sulfate proteoglycan…	anion binding;binding;catalytic activity;ion binding;N-acetylgalactosamine 4-O-sulfotransferase activity;phosphate ion binding;sulfotransferase activity;transferase activity;transferase activity, transferring sulfur-containing groups	cell part;cytoplasmic part;extracellular membrane-bounded organelle;extracellular organelle;extracellular region part;extracellular vesicular exosome;Golgi apparatus part;Golgi membrane;integral to membrane;intracellular organelle part;intracellular part;intrinsic to membrane;membrane;membrane part;membrane-bounded organelle;membrane-bounded vesicle;organelle;organelle membrane;organelle part;ves…	Carbohydratemetabolism;Completeproteome;Diseasemutation;Ehlers-Danlossyndrome;Glycoprotein;Golgiapparatus;Membrane;Referenceproteome;Signal-anchor;Transferase;Transmembrane;Transmembranehelix	Glycosaminoglycan biosynthesis - chondroitin sulfate	Cluster -1902			6	6	6	16	16	16	42.996	0	13.603	3584000	31	0.000278412	0.007308
-0.279725	-0.292443	-0.215749	-0.128778	-0.258223	1.64062	0.972123	0.940412	1.0887	1.0184	0.294333	0.770607	0.60644	0.373417	0.492867	-1.52695	-0.768595	-1.47638	-1.35568	-1.89539				+						biological regulation;biosynthetic process;cellular biosynthetic process;cellular macromolecule biosynthetic process;cellular macromolecule metabolic process;cellular metabolic process;cellular nitrogen compound metabolic process;cellular process;establishment of localization;establishment of localization in cell;establishment of RNA localization;intracellular transport;macromolecule biosynthetic…		cell part;intracellular membrane-bounded organelle;intracellular non-membrane-bounded organelle;intracellular organelle;intracellular organelle part;intracellular part;macromolecular complex;membrane-bounded organelle;non-membrane-bounded organelle;nuclear body;nuclear part;nuclear speck;nucleolus;nucleoplasm;nucleoplasm part;organelle;organelle part;protein complex;transcription export complex	Acetylation;Alternativesplicing;Completeproteome;Methylation;mRNAtransport;Nucleus;Phosphoprotein;Referenceproteome;RNA-binding;Transcription;Transcriptionregulation;Transport		Cluster -1905			7	7	7	30.2	30.2	30.2	26.396	0	112.55	14408000	122	6.4314e-10	0.000163028
0.53487	0.663432	0.680381	0.155081	-1.05127	-1.90329	-0.834071	0.244969	0.536437	-1.60249	0.135212	0.168372	0.00264868	-1.69827	-1.12213	1.11139	0.92916	1.02765	0.839123	1.1828				+				+	Sal_Tor_Sal	anatomical structure development;anatomical structure formation involved in morphogenesis;angiogenesis;apoptosis;biological adhesion;biological regulation;cell adhesion;cell cycle;cell death;cell development;cell differentiation;cell division;cellular component organization;cellular component organization at cellular level;cellular component organization or biogenesis;cellular component organizat…	binding;calcium ion binding;calcium-dependent protein kinase inhibitor activity;calcium-dependent protein kinase regulator activity;cation binding;enzyme binding;enzyme inhibitor activity;enzyme regulator activity;GTPase binding;ion binding;kinase inhibitor activity;kinase regulator activity;metal ion binding;protein anchor;protein binding;protein kinase inhibitor activity;protein kinase regulato…	apical plasma membrane;cell body;cell part;cell periphery;cell projection;cell projection membrane;cell projection part;centrosome;cytoplasm;cytoplasmic part;cytoskeletal part;endoplasmic reticulum;extracellular membrane-bounded organelle;extracellular organelle;extracellular region part;extracellular vesicular exosome;filopodium tip;Golgi apparatus;growth cone;intracellular membrane-bounded orga…	3D-structure;Alternativesplicing;Angiogenesis;Apoptosis;Calcium;Celladhesion;Cellcycle;Celldivision;Cellmembrane;Cellprojection;Completeproteome;Cytoplasm;Cytoskeleton;Differentiation;Golgiapparatus;Lipoprotein;Magnesium;Membrane;Metal-binding;Myristate;Nucleus;Phosphoprotein;Polymorphism;Referenceproteome;Repeat;Spermatogenesis		Cluster -1892			2	2	2	15.2	15.2	15.2	21.703	0	23.61	331420	16	0.0125653	0.00236537
-1.86462	0.124184	0.307578	1.06225	-0.182671	-1.08661	-0.89563	-1.10424	-0.184348	-0.261227	-0.299979	-1.28636	-0.193155	-0.229772	-0.171412	1.44027	1.64253	0.347064	1.12811	1.70805				+				+	Sal_Tor_Sal	biological regulation;biosynthetic process;cellular biosynthetic process;cellular macromolecule biosynthetic process;cellular macromolecule metabolic process;cellular metabolic process;cellular nitrogen compound metabolic process;cellular process;macromolecule biosynthetic process;macromolecule metabolic process;metabolic process;mRNA metabolic process;mRNA processing;negative regulation of biolo…	nucleic acid binding transcription factor activity;protein binding transcription factor activity;sequence-specific distal enhancer binding RNA polymerase II transcription factor activity;sequence-specific DNA binding RNA polymerase II transcription factor activity;sequence-specific DNA binding transcription factor activity;transcription cofactor activity;transcription corepressor activity;transcr…	cell part;cytoplasm;cytoplasmic part;cytoskeletal part;intracellular membrane-bounded organelle;intracellular organelle;intracellular organelle part;intracellular part;membrane-bounded organelle;microtubule organizing center;nuclear body;nuclear part;nuclear speck;nucleoplasm part;nucleus;organelle;organelle part	Alternativesplicing;Completeproteome;Cytoplasm;Cytoskeleton;mRNAprocessing;mRNAsplicing;Nucleus;Phosphoprotein;Referenceproteome;Repressor;Transcription;Transcriptionregulation	Notch signaling pathway	Cluster -1895			4	4	4	10.2	10.2	10.2	52.313	0	5.4251	372860	11	0.00182826	0.000574468
0.246142	0.204475	-0.00863069	0.135601	1.05198	1.16388	1.1942	0.831118	1.12093	1.46329	-0.675654	-0.0240425	0.269613	-0.0807102	0.113455	-1.42467	-1.42579	-0.897051	-1.32973	-1.92839				+						biological regulation;regulation of biological process;regulation of cellular metabolic process;regulation of cellular process;regulation of cellular respiration;regulation of generation of precursor metabolites and energy;regulation of metabolic process	2 iron, 2 sulfur cluster binding;binding;cation binding;ion binding;iron-sulfur cluster binding;metal cluster binding;metal ion binding	cell part;cytoplasmic part;extracellular membrane-bounded organelle;extracellular organelle;extracellular region part;extracellular vesicular exosome;integral to membrane;intracellular membrane-bounded organelle;intracellular organelle;intracellular organelle part;intracellular part;intrinsic to membrane;membrane;membrane part;membrane-bounded organelle;membrane-bounded vesicle;mitochondrial memb…	2Fe-2S;3D-structure;Acetylation;Completeproteome;Iron;Iron-sulfur;Isopeptidebond;Membrane;Metal-binding;Mitochondrion;Mitochondrionoutermembrane;Referenceproteome;Signal-anchor;Transmembrane;Transmembranehelix;Ublconjugation		Cluster -1905	Ferroptosis	CDGSH iron sulfur domain 1	4	4	4	42.6	42.6	42.6	12.199	0	28.533	8399300	78	3.99963e-08	0.00310373
-0.22195	-0.398356	0.243137	0.366282	0.864434	1.1564	0.939039	1.02045	0.847742	0.985974	0.83324	-0.152912	0.228648	0.00280099	0.792796	-1.80652	-1.67512	-1.22027	-1.34393	-1.46189				+	+			+	Sal_Tor_Sal;Unt_Sal		2 iron, 2 sulfur cluster binding;binding;cation binding;ion binding;iron-sulfur cluster binding;metal cluster binding;metal ion binding	cell part;cytoplasmic part;intracellular membrane-bounded organelle;intracellular organelle;intracellular part;membrane-bounded organelle;mitochondrion;organelle	2Fe-2S;Acetylation;Completeproteome;Iron;Iron-sulfur;Metal-binding;Mitochondrion;Referenceproteome;Transitpeptide		Cluster -1905			1	1	1	8.7	8.7	8.7	14.215	0.00047281	3.1068	359480	11	7.06741e-08	0
-0.227064	-0.392658	-0.302132	0.233168	0.590594	-1.0678	-1.61186	-1.66677	-1.09954	-1.10006	-0.352422	-0.255129	0.0809269	0.235305	0.213814	1.40676	1.20045	1.40837	1.38816	1.31789				+								cell part;cytoplasmic part;cytoskeleton;endoplasmic reticulum;endoplasmic reticulum membrane;endoplasmic reticulum part;extracellular membrane-bounded organelle;extracellular organelle;extracellular region part;extracellular vesicular exosome;integral to membrane;intracellular membrane-bounded organelle;intracellular non-membrane-bounded organelle;intracellular organelle;intracellular organelle p…	Acetylation;Cellmembrane;Coiledcoil;Completeproteome;Cytoplasm;Cytoskeleton;Directproteinsequencing;Endoplasmicreticulum;Lipoprotein;Membrane;Palmitate;Phosphoprotein;Polymorphism;Referenceproteome;Signal-anchor;Transmembrane;Transmembranehelix	Protein processing in endoplasmic reticulum	Cluster -1892			42	42	42	68.8	68.8	68.8	66.022	0	323.31	154310000	730	2.65997e-09	0.00523752
0.884354	0.897343	0.666103	0.628692	1.11464	0.804143	0.648915	0.553619	0.345037	0.657642	-1.88275	-1.67859	-1.24956	-2.0647	-1.03914	0.281646	0.0250755	0.122594	0.183561	0.101365				+			+	+	Sal_Tor_Sal;Unt_Tor_Sal	amine metabolic process;carboxylic acid metabolic process;cellular amine metabolic process;cellular amino acid metabolic process;cellular ketone metabolic process;cellular metabolic process;cellular modified amino acid metabolic process;cellular nitrogen compound metabolic process;cellular process;creatine metabolic process;metabolic process;nitrogen compound metabolic process;organic acid metabo…	adenyl nucleotide binding;adenyl ribonucleotide binding;ATP binding;binding;catalytic activity;creatine kinase activity;kinase activity;nucleotide binding;phosphotransferase activity, nitrogenous group as acceptor;purine nucleotide binding;purine ribonucleoside triphosphate binding;purine ribonucleotide binding;ribonucleotide binding;transferase activity;transferase activity, transferring phospho…	cell part;cytoplasmic part;extracellular membrane-bounded organelle;extracellular organelle;extracellular region part;extracellular vesicular exosome;intracellular membrane-bounded organelle;intracellular organelle;intracellular organelle part;intracellular part;membrane;membrane-bounded organelle;membrane-bounded vesicle;mitochondrial inner membrane;mitochondrial membrane;mitochondrial part;mito…	3D-structure;Alternativesplicing;ATP-binding;Completeproteome;Kinase;Membrane;Mitochondrion;Mitochondrioninnermembrane;Nucleotide-binding;Referenceproteome;Transferase;Transitpeptide	Arginine and proline metabolism	Cluster -1902			9	9	9	26.9	26.9	26.9	47.036	0	115.31	7966000	79	2.72626e-10	0
0.0148398	0.973286	-0.12544	0.365064	0.120404	1.44993	1.14936	1.05097	1.45726	1.15985	0.315819	-0.37344	-0.674141	-1.18487	-0.539095	-1.81117	-0.727819	-0.71396	-0.126907	-1.77994				+	+				Unt_Sal	biological regulation;cell cycle;cell cycle process;cell division;cell proliferation;cellular process;G1/S transition of mitotic cell cycle;mitotic cell cycle;regulation of biological process;regulation of catalytic activity;regulation of cell cycle;regulation of cellular metabolic process;regulation of cellular process;regulation of cellular protein metabolic process;regulation of cyclin-depende…	cyclin-dependent protein kinase regulator activity;enzyme regulator activity;kinase regulator activity;protein kinase regulator activity	cell part;intracellular organelle part;intracellular part;nuclear part;nucleoplasm;organelle part	3D-structure;Acetylation;Cellcycle;Celldivision;Completeproteome;Referenceproteome	Cell cycle - yeast;Pathways in cancer;Small cell lung cancer	Cluster -1905			2	2	2	32.9	32.9	32.9	9.6601	0	12.087	481150	8	1.87164e-05	4.37158e-05
-0.749645	-1.12266	-1.01636	-0.876121	-1.43156	-0.856678	-1.26562	-0.747746	-0.657856	-0.621868	1.11275	1.40072	1.50305	0.687461	0.851001	0.816339	0.882386	0.726509	0.843489	0.522409				+	+		+		Unt_Sal;Unt_Tor_Sal	anion transport;biological regulation;cell volume homeostasis;cellular homeostasis;cellular process;cellular response to stimulus;chloride transport;establishment of localization;homeostatic process;inorganic anion transport;ion transmembrane transport;ion transport;regulation of biological process;regulation of biological quality;regulation of cellular process;response to abiotic stimulus;respon…	active transmembrane transporter activity;adenyl nucleotide binding;adenyl ribonucleotide binding;anion channel activity;anion transmembrane transporter activity;antiporter activity;ATP binding;binding;channel activity;chloride channel activity;gated channel activity;ion channel activity;ion transmembrane transporter activity;nucleotide binding;passive transmembrane transporter activity;purine nu…	cell part;cytoplasmic part;endosomal part;endosome membrane;integral to membrane;intracellular organelle part;intracellular part;intrinsic to membrane;lysosomal membrane;membrane;membrane part;organelle membrane;organelle part;vacuolar membrane;vacuolar part	Alternativesplicing;Antiport;ATP-binding;CBSdomain;Chloride;Completeproteome;Endosome;Glycoprotein;Iontransport;Membrane;Nucleotide-binding;Polymorphism;Referenceproteome;Repeat;Transmembrane;Transmembranehelix;Transport		Cluster -1895			7	7	7	9.7	9.7	9.7	97.288	0	20.017	1341800	39	4.3911e-10	0
-0.724003	-1.24847	-3.27875	-0.983241	-0.143519	0.731482	0.641789	0.183388	-0.27412	0.328601	0.543069	0.959903	0.44685	0.804321	0.863759	0.1617	0.968221	0.0157998	0.350161	-0.346939				+								apical plasma membrane;cell part;cell surface;integral to membrane;intrinsic to membrane;membrane part;plasma membrane part	Alternativesplicing;Completeproteome;Glycoprotein;Membrane;Referenceproteome;Transmembrane;Transmembranehelix		Cluster -1906			2	2	2	9.1	9.1	9.1	28.603	0	6.7478	593790	17	0.00152578	0.00641266
-0.852775	-0.895479	-0.693422	-0.807254	-0.776495	-1.55848	-1.10434	-0.511542	-0.748748	-0.723081	0.501912	0.0541259	0.743538	0.267673	0.0932199	1.46823	1.36878	1.29889	1.39307	1.48218				+	+		+		Unt_Sal;Unt_Tor_Sal	biological regulation;positive regulation of biological process;positive regulation of cell proliferation;positive regulation of cellular process;regulation of biological process;regulation of cell proliferation;regulation of cellular process	binding;carbohydrate binding;growth factor activity;protein binding;receptor binding	cell part;cytoplasm;extracellular region;extracellular region part;extracellular space;intracellular part	Completeproteome;Cytoplasm;Directproteinsequencing;Disulfidebond;Glycoprotein;Growthfactor;Lectin;Polymorphism;Referenceproteome;Secreted;Signal		Cluster -1895			7	7	7	23.2	23.2	23.2	35.694	0	21.516	2131900	49	3.03406e-10	0
-0.23124	-0.217961	-0.480325	-0.102337	0.276173	-0.761795	-0.439813	-0.467397	-1.5332	-0.488374	-1.93607	-1.33798	0.520825	1.00202	-0.0384732	1.49029	1.3947	1.11373	1.48984	0.747389				+						biological regulation;cellular macromolecule metabolic process;cellular metabolic process;cellular process;cellular protein metabolic process;macromolecule metabolic process;macromolecule modification;metabolic process;phosphate-containing compound metabolic process;phosphorus metabolic process;phosphorylation;primary metabolic process;protein autophosphorylation;protein metabolic process;protein…	adenyl nucleotide binding;adenyl ribonucleotide binding;ATP binding;binding;catalytic activity;kinase activity;nucleotide binding;phosphotransferase activity, alcohol group as acceptor;protein kinase activity;protein serine/threonine kinase activity;protein serine/threonine/tyrosine kinase activity;protein tyrosine kinase activity;purine nucleotide binding;purine ribonucleoside triphosphate bindi…	acrosomal vesicle;cell part;cytoplasmic membrane-bounded vesicle;cytoplasmic part;cytoplasmic vesicle;cytoskeleton;intermediate filament cytoskeleton;intracellular membrane-bounded organelle;intracellular non-membrane-bounded organelle;intracellular organelle;intracellular organelle part;intracellular part;membrane;membrane-bounded organelle;membrane-bounded vesicle;non-membrane-bounded organelle…	3D-structure;Alternativesplicing;ATP-binding;Completeproteome;Cytoplasm;Cytoplasmicvesicle;Kinase;Nucleotide-binding;Nucleus;Phosphoprotein;Polymorphism;Referenceproteome;Serine/threonine-proteinkinase;Transferase;Tyrosine-proteinkinase		Cluster -1892			4	4	4	8.9	8.9	8.9	73.514	0	12.07	1151900	21	0.00202867	0.00295205
-1.13505	-1.28466	-1.10061	-0.703492	-1.0983	0.324573	0.429594	-0.39917	-0.0487355	0.0611777	1.15063	1.25741	1.46919	1.63673	1.89611	-0.622502	-0.578751	-0.496086	-0.60247	-0.155587				+			+	+	Sal_Tor_Sal;Unt_Tor_Sal	anatomical structure development;developmental process;digestive tract development		cell junction;cell part;cell surface;cell-cell junction;cytoplasmic microtubule;cytoplasmic part;cytoskeletal part;extracellular membrane-bounded organelle;extracellular organelle;extracellular region part;extracellular vesicular exosome;integral to membrane;intracellular organelle part;intracellular part;intrinsic to membrane;macromolecular complex;membrane;membrane part;membrane-bounded organel…	Celljunction;Cellmembrane;Completeproteome;Diseasemutation;Disulfidebond;Glycoprotein;Immunoglobulindomain;Membrane;Polymorphism;Referenceproteome;Repeat;Signal;Tightjunction;Transmembrane;Transmembranehelix		Cluster -1906			5	5	5	19.3	19.3	19.3	41.28	0	20.973	2648000	47	4.74985e-10	8.87097e-05
1.10651	0.936133	0.855089	1.17264	1.43885	0.325837	0.429275	0.160952	0.605082	1.05496	-0.652842	-0.228064	-0.892151	0.449712	0.0155822	-1.57756	-1.67865	-1.09439	-1.18742	-1.23954				+						cellular component assembly;cellular component organization;cellular component organization or biogenesis;macromolecular complex assembly;macromolecular complex subunit organization;macromolecule metabolic process;metabolic process;primary metabolic process;protein complex assembly;protein complex subunit organization;protein homooligomerization;protein metabolic process;protein oligomerization;p…	catalytic activity;endopeptidase activity;hydrolase activity;peptidase activity;peptidase activity, acting on L-amino acid peptides;serine hydrolase activity;serine-type endopeptidase activity;serine-type peptidase activity	cell part;cytoplasmic part;endopeptidase Clp complex;intracellular membrane-bounded organelle;intracellular organelle;intracellular organelle lumen;intracellular organelle part;intracellular part;macromolecular complex;membrane-bounded organelle;membrane-enclosed lumen;mitochondrial matrix;mitochondrial part;mitochondrion;organelle;organelle lumen;organelle part;protein complex	3D-structure;Acetylation;Completeproteome;Deafness;Directproteinsequencing;Diseasemutation;Hydrolase;Mitochondrion;Protease;Referenceproteome;Serineprotease;Transitpeptide	Cell cycle - Caulobacter	Cluster -1905			10	10	10	37.2	37.2	37.2	30.18	0	155.92	24922000	158	6.37776e-08	0.00660384
0.692817	0.071814	0.727113	1.15501	1.12231	-0.690329	-1.44489	-1.40172	-1.48312	-0.958104	-0.54663	-0.628706	-0.562613	-0.7467	-0.651374	1.11485	1.11508	1.16008	1.04846	0.90665				+						biological regulation;cell differentiation;cellular developmental process;cellular process;developmental process;multicellular organismal development;multicellular organismal process;regulation of biological process;regulation of cell activation;regulation of cell differentiation;regulation of cellular process;regulation of developmental process;regulation of immune system process;regulation of l…		cell part;external side of plasma membrane;integral to membrane;integral to plasma membrane;intrinsic to membrane;intrinsic to plasma membrane;membrane;membrane part;plasma membrane part	Acetylation;Alternativesplicing;Chromosomalrearrangement;Completeproteome;Developmentalprotein;Differentiation;Glycoprotein;Membrane;Phosphoprotein;Polymorphism;Referenceproteome;Transmembrane;Transmembranehelix		Cluster -1892			13	13	13	21.8	21.8	21.8	76.096	0	308.61	12979000	183	1.86525e-09	0.00261527
0.597071	0.619614	0.77945	0.784928	0.918983	0.587289	0.689481	0.619545	0.843689	0.758963	0.0327494	0.143823	0.0573574	0.314555	0.401872	-1.62046	-1.41399	-1.66755	-1.54232	-1.90505				+	+			+	Sal_Tor_Sal;Unt_Sal	biological regulation;cellular macromolecule metabolic process;cellular metabolic process;cellular process;cellular protein metabolic process;macromolecule metabolic process;metabolic process;positive regulation of catalytic activity;positive regulation of hydrolase activity;positive regulation of molecular function;positive regulation of peptidase activity;primary metabolic process;protein foldi…	adenyl nucleotide binding;adenyl ribonucleotide binding;ATP binding;ATPase activity;binding;catalytic activity;cation binding;enzyme activator activity;enzyme regulator activity;hydrolase activity;hydrolase activity, acting on acid anhydrides;hydrolase activity, acting on acid anhydrides, in phosphorus-containing anhydrides;ion binding;metal ion binding;nucleoside-triphosphatase activity;nucleoti…	cell part;cytoplasm;cytoplasmic part;endopeptidase Clp complex;intracellular membrane-bounded organelle;intracellular non-membrane-bounded organelle;intracellular organelle;intracellular organelle lumen;intracellular organelle part;intracellular part;macromolecular complex;membrane;membrane-bounded organelle;membrane-enclosed lumen;mitochondrial endopeptidase Clp complex;mitochondrial inner membr…	Acetylation;ATP-binding;Chaperone;Completeproteome;Metal-binding;Mitochondrion;Mitochondrionnucleoid;Nucleotide-binding;Phosphoprotein;Polymorphism;Referenceproteome;Transitpeptide;Zinc;Zinc-finger	Cell cycle - Caulobacter	Cluster -1905			25	25	25	43.6	43.6	43.6	69.223	0	239.91	17443000	243	4.42035e-14	0
1.01812	1.10997	1.03092	1.16561	1.2816	-0.551917	-1.07837	-0.908559	-0.650232	-1.52653	-1.09098	-1.18299	-0.79875	-0.738934	-0.915709	0.642439	0.801211	0.627615	0.915399	0.850092				+						cellular component organization;cellular component organization at cellular level;cellular component organization or biogenesis;cellular component organization or biogenesis at cellular level;cellular localization;cellular process;intracellular distribution of mitochondria;localization;mitochondrion distribution;mitochondrion localization;mitochondrion organization;organelle localization;organell…	binding;mRNA binding;nucleic acid binding;RNA binding	cell part;cytoplasm;intracellular part	Completeproteome;Cytoplasm;Phosphoprotein;Polymorphism;Referenceproteome;Repeat;RNA-binding;TPRrepeat		Cluster -1902			49	49	48	47.7	47.7	47.1	146.67	0	272.85	49581000	518	5.39729e-11	0.00514495
0.204149	0.653257	0.684547	0.623333	0.603454	1.36203	1.08948	0.937296	1.04996	1.15774	-0.746578	-0.213116	-0.364994	-0.138064	0.188507	-1.61281	-1.36157	-1.49665	-1.43072	-1.18925				+	+			+	Sal_Tor_Sal;Unt_Sal		binding;cation binding;ion binding;metal ion binding	cell part;cytoplasmic part;intracellular membrane-bounded organelle;intracellular organelle;intracellular part;membrane-bounded organelle;mitochondrion;organelle	Acetylation;Completeproteome;Copper;Metal-binding;Mitochondrion;Referenceproteome		Cluster -1905			1	1	1	9.4	9.4	9.4	12.49	0	6.8369	2907700	17	3.99602e-11	0
1.20676	1.19223	1.6462	1.7236	1.34411	0.656272	0.0351403	-0.00465248	-0.237925	-0.0991338	-0.455766	-0.0754658	-0.658844	-0.186385	-0.048299	-1.33376	-1.21586	-0.991556	-1.03059	-1.46609				+	+				Unt_Sal	anatomical structure development;biological regulation;cell surface receptor linked signaling pathway;cellular process;cellular response to chemical stimulus;cellular response to cytokine stimulus;cellular response to organic substance;cellular response to stimulus;chemokine-mediated signaling pathway;chemotaxis;cytokine-mediated signaling pathway;developmental process;G-protein coupled receptor …	binding;chemokine binding;chemokine receptor activity;cytokine binding;G-protein chemoattractant receptor activity;G-protein coupled receptor activity;molecular transducer activity;peptide binding;peptide receptor activity;peptide receptor activity, G-protein coupled;protein binding;receptor activity;signal transducer activity;signaling receptor activity;transmembrane signaling receptor activity	cell part;integral to membrane;integral to plasma membrane;intrinsic to membrane;intrinsic to plasma membrane;membrane;membrane part;plasma membrane;plasma membrane part	Alternativesplicing;Cellmembrane;Completeproteome;Disulfidebond;Glycoprotein;G-proteincoupledreceptor;Membrane;Receptor;Referenceproteome;Transducer;Transmembrane;Transmembranehelix		Cluster -1900			1	1	1	4.8	4.8	4.8	42.322	0	6.1549	648320	12	6.25547e-10	0.000214386
0.423954	0.883166	1.05272	1.60829	0.639832	-0.326777	-0.231559	-0.0822161	0.298443	-0.218542	-1.21696	-1.11159	-1.58513	-2.11141	-1.28894	0.701473	0.689098	0.681257	0.860605	0.334278				+						cellular macromolecule metabolic process;cellular metabolic process;cellular nitrogen compound metabolic process;cellular process;macromolecule metabolic process;macromolecule methylation;macromolecule modification;metabolic process;methylation;mRNA capping;mRNA metabolic process;mRNA methylation;mRNA modification;mRNA processing;nitrogen compound metabolic process;nucleic acid metabolic process;…	binding;catalytic activity;methyltransferase activity;mRNA (nucleoside-2'-O-)-methyltransferase activity;mRNA methyltransferase activity;nucleic acid binding;O-methyltransferase activity;RNA methyltransferase activity;S-adenosylmethionine-dependent methyltransferase activity;transferase activity;transferase activity, transferring one-carbon groups	cell part;cytoplasm;intracellular membrane-bounded organelle;intracellular organelle;intracellular organelle part;intracellular part;membrane-bounded organelle;nuclear part;nucleoplasm;nucleus;organelle;organelle part	3D-structure;Acetylation;Completeproteome;Methyltransferase;mRNAcapping;mRNAprocessing;Nucleus;Phosphoprotein;Referenceproteome;S-adenosyl-L-methionine;Transferase		Cluster -1902			21	21	21	28.3	28.3	28.3	95.32	0	66.584	5710100	164	2.65857e-08	0.00924695
1.39234	0.827393	1.53184	0.12926	1.39008	-0.0151866	-1.52413	-0.498978	-1.03644	-0.375235	-1.45202	-0.251295	-0.623837	-0.477748	-0.316904	-1.66551	1.14143	0.497683	0.979384	0.347867				+			+		Unt_Tor_Sal	biological regulation;biosynthetic process;catabolic process;cellular biosynthetic process;cellular catabolic process;cellular macromolecule biosynthetic process;cellular macromolecule catabolic process;cellular macromolecule metabolic process;cellular metabolic process;cellular nitrogen compound metabolic process;cellular process;exonucleolytic nuclear-transcribed mRNA catabolic process involved…	3'-5' exonuclease activity;3'-5'-exoribonuclease activity;binding;catalytic activity;cation binding;exonuclease activity;exonuclease activity, active with either ribo- or deoxyribonucleic acids and producing 5'-phosphomonoesters;exoribonuclease activity;exoribonuclease activity, producing 5'-phosphomonoesters;hydrolase activity;hydrolase activity, acting on ester bonds;ion binding;metal ion bindi…	CCR4-NOT complex;cell part;cytoplasmic part;cytosol;intracellular membrane-bounded organelle;intracellular organelle;intracellular organelle part;intracellular part;macromolecular complex;membrane;membrane-bounded organelle;nuclear part;nucleoplasm part;nucleus;organelle;organelle part;protein complex;transcription factor complex	Activator;Completeproteome;Cytoplasm;Exonuclease;Hydrolase;Leucine-richrepeat;Magnesium;Metal-binding;Nuclease;Nucleus;Referenceproteome;Repeat;RNA-binding;RNA-mediatedgenesilencing;Transcription;Transcriptionregulation;Translationregulation	RNA degradation	Cluster -1902			5	2	2	10.4	3.9	3.9	63.306	0.00062676	2.9581	234500	6	0.00530376	0.00210654
-1.13391	-1.25536	-1.34061	-1.21943	-1.59354	0.0353094	-0.219232	-0.524226	-0.195515	-0.0179667	1.48668	0.961035	1.28122	1.49956	1.64452	0.108056	0.0968242	-0.0362889	-0.0250271	0.447899				+			+		Unt_Tor_Sal	biological regulation;negative regulation of biological process;negative regulation of gene expression;negative regulation of macromolecule metabolic process;negative regulation of metabolic process;positive regulation of biological process;positive regulation of biosynthetic process;positive regulation of cellular metabolic process;positive regulation of cellular process;positive regulation of l…		cell part;cytoplasmic part;endoplasmic reticulum;integral to membrane;integral to plasma membrane;intracellular membrane-bounded organelle;intracellular organelle;intracellular part;intrinsic to membrane;intrinsic to plasma membrane;membrane part;membrane-bounded organelle;organelle;plasma membrane part	Alternativesplicing;Completeproteome;Disulfidebond;Endoplasmicreticulum;Phosphoprotein;Referenceproteome;Signal		Cluster -1906			11	11	11	51.6	51.6	51.6	20.652	0	323.31	35026000	186	1.9483e-11	0.0017954
[truncated: 1,622 more rows]
[truncated: 21 more columns]
