# Supplementary material for: mTOR inhibition suppresses salinomycin-induced ferroptosis in breast cancer stem cells by ironing out mitochondrial dysfunctions
Source: Cell Death Dis. 2023 Nov 15;14(11):744. doi: 10.1038/s41419-023-06262-5 (PMC10651934; doi:10.1038/s41419-023-06262-5)
Supplement: Supplementary file 4 — Supplementary Table S2 [file 41419_2023_6262_MOESM4_ESM.xlsx]

## Sheet: signature187
ID	name	number_id	rank_machine learning	sal.score	tor.score	torsal.score	unt.score
Q5JTZ9	Alanine--tRNA ligase, mitochondrial	3369	39	-0.4659	0	0	0
Q8NFV4	Alpha/beta hydrolase domain-containing protein 11	4291	163	-0.05	0	0	0
Q13085	Acetyl-CoA carboxylase 1;Biotin carboxylase	2733	116	0	-0.1582	0	0
Q9H845	Acyl-CoA dehydrogenase family member 9, mitochondrial	5649	62	-0.3459	0	0	0
P49748	Very long-chain specific acyl-CoA dehydrogenase, mitochondrial	1979	48	-0.4106	0	0	0
P24752	Acetyl-CoA acetyltransferase, mitochondrial	1506	97	-0.1951	0	0	0
P53396	ATP-citrate synthase	2121	18	0.5725	0	0	0
Q99798	Aconitate hydratase, mitochondrial	5117	16	-0.5776	0	0	0
Q4G176	Acyl-CoA synthetase family member 3, mitochondrial	3287	91	-0.2248	0	0	0
Q9NR19	Acetyl-coenzyme A synthetase, cytoplasmic	5834	131	0.0211	-0.1186	0	0
Q3SY69	Mitochondrial 10-formyltetrahydrofolate dehydrogenase	3271	52	-0.3732	0	0	0
Q02252	Methylmalonate-semialdehyde dehydrogenase [acylating], mitochondrial	2548	49	-0.4049	0	0	0
P09972	Fructose-bisphosphate aldolase C	1158	80	0	-0.3016	0	0
P08243	Asparagine synthetase [glutamine-hydrolyzing]	1113	110	0	0	0	0.1702
P00966	Argininosuccinate synthase	953	155	0	0	0	0.0665
Q6PL18	ATPase family AAA domain-containing protein 2	3626	117	0	0	-0.1573	0
P12694	2-oxoisovalerate dehydrogenase subunit alpha, mitochondrial	1243	42	-0.4304	0	0	0
P21810	Biglycan	1445	84	-0.2826	0	0	0
O60238	BCL2/adenovirus E1B 19 kDa protein-interacting protein 3-like	515	183	-0.0075	0	0	0
Q7Z3D6	UPF0317 protein C14orf159, mitochondrial	3786	10	-0.6432	0	0	0
P04233	HLA class II histocompatibility antigen gamma chain	1005	124	-0.1419	0	0	0
Q9BXW7	Cat eye syndrome critical region protein 5	5356	7	-0.6998	0	0	0
O76031	ATP-dependent Clp protease ATP-binding subunit clpX-like, mitochondrial	748	36	-0.4803	0	0	0
P08572	Collagen alpha-2(IV) chain;Canstatin	1117	122	0	0	-0.1435	0
P12109	Collagen alpha-1(VI) chain	1233	98	-0.1936	0	0	0
P53621	Coatomer subunit alpha;Xenin;Proxenin	2129	141	0.0897	0	0	0
Q9Y2Z9	Ubiquinone biosynthesis monooxygenase COQ6, mitochondrial	6589	75	-0.3161	0	0	0
O75208	Ubiquinone biosynthesis protein COQ9, mitochondrial	636	63	-0.3441	0	0	0
P23786	Carnitine O-palmitoyltransferase 2, mitochondrial	1497	103	-0.1872	0	0	0
Q16850	Lanosterol 14-alpha demethylase	3213	47	0	0	0.4135	0
Q6PI48	Aspartate--tRNA ligase, mitochondrial	3611	25	-0.5195	0	0	0
Q8TDM6	Disks large homolog 5	4373	102	-0.1874	0	0	0
Q12882	Dihydropyrimidine dehydrogenase [NADP(+)]	2697	120	-0.1444	0	0	0
P42892	Endothelin-converting enzyme 1	1844	114	0	0	0	0.1613
O00418	Eukaryotic elongation factor 2 kinase	200	19	-0.5542	0	0	0
Q9H9T3	Elongator complex protein 3	5695	162	-0.0505	0	0	0
O75616	GTPase Era, mitochondrial	696	113	-0.1616	0	0	0
Q9NZ08	Endoplasmic reticulum aminopeptidase 1	6073	154	-0.0665	0	0	0
P13804	Electron transfer flavoprotein subunit alpha, mitochondrial	1269	107	-0.1798	0	0	0
P38117	Electron transfer flavoprotein subunit beta	1764	13	-0.5882	0	0	0
P49327	Fatty acid synthase;[Acyl-carrier-protein] S-acetyltransferase;[Acyl-carrier-protein] S-malonyltransferase;3-oxoacyl-[acyl-carrier-protein] synthase;3-oxoacyl-[acyl-carrier-protein] reductase;3-hydroxyacyl-[acyl-carrier-protein] dehydratase;Enoyl-[acyl-carrier-protein] reductase;Oleoyl-[acyl-carrier-protein] hydrolase	1950	8	0.6815	-0.3586	0	0
P37268	Squalene synthase	1760	166	0	-0.0428	0	0
P14324	Farnesyl pyrophosphate synthase	1280	139	0.094	0	0	0
P10109	Adrenodoxin, mitochondrial	1181	88	-0.2508	0	0	0
P22830	Ferrochelatase, mitochondrial	1471	157	-0.0568	0	0	0
Q14192	Four and a half LIM domains protein 2	2923	70	-0.3323	0	0	0
P02751	Fibronectin;Anastellin;Ugl-Y1;Ugl-Y2;Ugl-Y3	978	23	0	0	0.0078	-0.534
P02794	Ferritin heavy chain;Ferritin heavy chain, N-terminally processed	982	79	-0.3019	0	0	0
P41250	Glycine--tRNA ligase	1813	165	0	-0.0449	0	0
O75879	Glutamyl-tRNA(Gln) amidotransferase subunit B, mitochondrial	722	86	-0.2792	0	0	0
P32455	Interferon-induced guanylate-binding protein 1	1673	129	0	0.1214	0	0
P48506	Glutamate--cysteine ligase catalytic subunit	1922	83	0	0	0	-0.2868
Q96RP9	Elongation factor G, mitochondrial	5010	176	-0.0173	0	0	0
Q06210	Glutamine--fructose-6-phosphate aminotransferase [isomerizing] 1	2606	112	0.1342	-0.1642	0	0
P36269	Gamma-glutamyltransferase 5;Gamma-glutamyltransferase 5 heavy chain;Gamma-glutamyltransferase 5 light chain	1735	58	-0.3616	0	0	0
O94925	Glutaminase kidney isoform, mitochondrial	788	3	-0.8895	0	0	0
Q68CQ7	Glycosyltransferase 8 domain-containing protein 1	3498	71	-0.3315	0	0	0
P00367;P49448	Glutamate dehydrogenase 1, mitochondrial;Glutamate dehydrogenase 2, mitochondrial	934	85	-0.2825	0	0	0
O00461	Golgi integral membrane protein 4	209	51	-0.3793	0	0	0
Q12849	G-rich sequence factor 1	2692	101	-0.1881	0	0	0
P40939	Trifunctional enzyme subunit alpha, mitochondrial;Long-chain enoyl-CoA hydratase;Long chain 3-hydroxyacyl-CoA dehydrogenase	1801	69	-0.3363	0	0	0
P55084	Trifunctional enzyme subunit beta, mitochondrial;3-ketoacyl-CoA thiolase	2172	53	-0.3684	0	0	0
P31937	3-hydroxyisobutyrate dehydrogenase, mitochondrial	1656	167	-0.0425	0	0	0
P52789	Hexokinase-2	2103	179	0	-0.0134	0	0
Q01581	Hydroxymethylglutaryl-CoA synthase, cytoplasmic	2524	186	0	-0.0016	0	0
Q00839	Heterogeneous nuclear ribonucleoprotein U	2508	125	0	0	0	-0.1393
P11021	78 kDa glucose-regulated protein	1200	74	0.3164	0	0	0
Q9Y4L1	Hypoxia up-regulated protein 1	6682	134	0	-0.1125	0	0
Q9NSE4	Isoleucine--tRNA ligase, mitochondrial	5887	29	-0.5043	0	0	0
P48735	Isocitrate dehydrogenase [NADP], mitochondrial	1935	77	-0.312	0	0	0
O15397	Importin-8	380	78	-0.3094	0	0	0
P26006	Integrin alpha-3;Integrin alpha-3 heavy chain;Integrin alpha-3 light chain	1531	136	-0.1091	0	0	0
P16144	Integrin beta-4	1326	31	-0.4979	0	0	0
P26440	Isovaleryl-CoA dehydrogenase, mitochondrial	1541	87	-0.2723	0	0	0
Q14145	Kelch-like ECH-associated protein 1	2907	9	-0.6568	0	0	0
O15091	Mitochondrial ribonuclease P protein 3	331	118	-0.155	0	0	0
Q99661	Kinesin-like protein KIF2C	5098	151	0	0	-0.074	0
Q15031	Probable leucine--tRNA ligase, mitochondrial	3027	65	-0.3418	0	0	0
P01130	Low-density lipoprotein receptor	964	94	0	-0.2098	0	0
Q08380	Galectin-3-binding protein	2643	82	0.2958	0	0	0
P36776	Lon protease homolog, mitochondrial	1745	43	-0.4292	0	0	0
Q8NF37	Lysophosphatidylcholine acyltransferase 1	4276	55	0.3666	0	0	0
Q07954	Prolow-density lipoprotein receptor-related protein 1;Low-density lipoprotein receptor-related protein 1 85 kDa subunit;Low-density lipoprotein receptor-related protein 1 515 kDa subunit;Low-density lipoprotein receptor-related protein 1 intracellular domain	2630	2	-0.9461	0	0	0
P30533	Alpha-2-macroglobulin receptor-associated protein	1628	133	0	0	-0.1145	0
P42704	Leucine-rich PPR motif-containing protein, mitochondrial	1839	1	-1.0294	0	0	0
Q5U5X0	Complex III assembly factor LYRM7	3445	130	-0.1194	0	0	0
Q16706	Alpha-mannosidase 2	3195	181	-0.0097	0	0	0
Q8IVS2	Malonyl-CoA-acyl carrier protein transacylase, mitochondrial	3977	56	-0.3648	0	0	0
P23368	NAD-dependent malic enzyme, mitochondrial	1479	160	-0.0531	0	0	0
Q99797	Mitochondrial intermediate peptidase	5116	182	-0.0086	0	0	0
P46013	Antigen KI-67	1870	57	0	0	-0.3621	0
Q9BV36	Melanophilin	5280	81	-0.2958	0	0	0
P08473	Neprilysin	1115	34	0	0	0	-0.4918
Q9BYD6	39S ribosomal protein L1, mitochondrial	5375	5	-0.7834	0	0	0
Q9BYD1	39S ribosomal protein L13, mitochondrial	5372	140	-0.0903	0	0	0
Q6P1L8	39S ribosomal protein L14, mitochondrial	3576	95	-0.2026	0	0	0
Q9P015	39S ribosomal protein L15, mitochondrial	6115	121	-0.1438	0	0	0
P49406	39S ribosomal protein L19, mitochondrial	1956	38	-0.4733	0	0	0
Q96A35	39S ribosomal protein L24, mitochondrial	4661	108	-0.1768	0	0	0
Q13084	39S ribosomal protein L28, mitochondrial	2732	148	-0.0779	0	0	0
Q9BZE1	39S ribosomal protein L37, mitochondrial	5391	142	-0.0897	0	0	0
Q96DV4	39S ribosomal protein L38, mitochondrial	4761	177	-0.0161	0	0	0
Q9HD33	39S ribosomal protein L47, mitochondrial	5766	144	-0.0853	0	0	0
Q7Z7F7	39S ribosomal protein L55, mitochondrial	3838	93	-0.2139	0	0	0
Q9BYD2	39S ribosomal protein L9, mitochondrial	5373	89	-0.2506	0	0	0
P82914	28S ribosomal protein S15, mitochondrial	2457	64	-0.3427	0	0	0
Q9Y3D3	28S ribosomal protein S16, mitochondrial	6626	66	-0.3409	0	0	0
Q9Y2R5	28S ribosomal protein S17, mitochondrial	6567	184	-0.0032	0	0	0
Q9Y676	28S ribosomal protein S18b, mitochondrial	6762	158	-0.0563	0	0	0
Q9Y399	28S ribosomal protein S2, mitochondrial	6607	61	-0.3484	0	0	0
P82650	28S ribosomal protein S22, mitochondrial	2450	26	-0.5146	0	0	0
Q9Y3D9	28S ribosomal protein S23, mitochondrial	6631	21	-0.5525	0	0	0
P82663	28S ribosomal protein S25, mitochondrial	2451	17	-0.5749	0	0	0
Q9BYN8	28S ribosomal protein S26, mitochondrial	5382	159	-0.0545	0	0	0
Q92552	28S ribosomal protein S27, mitochondrial	4539	12	-0.5957	0	0	0
Q92665	28S ribosomal protein S31, mitochondrial	4565	76	-0.3157	0	0	0
P82930	28S ribosomal protein S34, mitochondrial	2459	173	-0.0302	0	0	0
P82673	28S ribosomal protein S35, mitochondrial	2453	60	-0.359	0	0	0
Q9Y2R9	28S ribosomal protein S7, mitochondrial	6568	46	-0.4147	0	0	0
P82933	28S ribosomal protein S9, mitochondrial	2461	100	-0.189	0	0	0
P13995	Bifunctional methylenetetrahydrofolate dehydrogenase/cyclohydrolase, mitochondrial;NAD-dependent methylenetetrahydrofolate dehydrogenase;Methenyltetrahydrofolate cyclohydrolase	1276	150	0	0	-0.0753	0
P46199	Translation initiation factor IF-2, mitochondrial	1879	126	-0.1345	0	0	0
P22033	Methylmalonyl-CoA mutase, mitochondrial	1451	152	-0.0725	0	0	0
O95299	NADH dehydrogenase [ubiquinone] 1 alpha subcomplex subunit 10, mitochondrial	833	128	-0.1302	0	0	0
O00483	Cytochrome c oxidase subunit NDUFA4	215	90	-0.2462	0	0	0
P56556	NADH dehydrogenase [ubiquinone] 1 alpha subcomplex subunit 6	2209	169	-0.0399	0	0	0
Q9BU61	NADH dehydrogenase [ubiquinone] 1 alpha subcomplex assembly factor 3	5254	72	-0.3305	0	0	0
O95168	NADH dehydrogenase [ubiquinone] 1 beta subcomplex subunit 4	810	147	-0.081	0	0	0
P28331	NADH-ubiquinone oxidoreductase 75 kDa subunit, mitochondrial	1576	132	-0.1167	0	0	0
O75489	NADH dehydrogenase [ubiquinone] iron-sulfur protein 3, mitochondrial	679	33	-0.493	0	0	0
O75251	NADH dehydrogenase [ubiquinone] iron-sulfur protein 7, mitochondrial	638	106	-0.1825	0	0	0
Q9UMS0	NFU1 iron-sulfur cluster scaffold homolog, mitochondrial	6439	153	-0.0669	0	0	0
Q6ZNB6	NF-X1-type zinc finger protein NFXL1	3683	105	-0.1837	0	0	0
O14786	Neuropilin-1	285	73	0	0	0.3253	-0.1693
P80303	Nucleobindin-2;Nesfatin-1	2444	45	0	0	-0.4263	0
O15460	Prolyl 4-hydroxylase subunit alpha-2	388	59	0.3609	0	0	0
P07237	Protein disulfide-isomerase	1077	104	0.1841	0	0	0
P11498	Pyruvate carboxylase, mitochondrial	1223	92	0	0	0	0.2175
Q16822	Phosphoenolpyruvate carboxykinase [GTP], mitochondrial	3209	30	0	0	0	0.4984
P08559	Pyruvate dehydrogenase E1 component subunit alpha, somatic form, mitochondrial	1116	168	-0.042	0	0	0
P11177	Pyruvate dehydrogenase E1 component subunit beta, mitochondrial	1209	50	-0.3959	0	0	0
Q5JRX3	Presequence protease, mitochondrial	3359	27	-0.5141	0	0	0
P00749	Urokinase-type plasminogen activator;Urokinase-type plasminogen activator long chain A;Urokinase-type plasminogen activator short chain A;Urokinase-type plasminogen activator chain B	949	174	0	0	0	-0.0232
Q8TCS8	Polyribonucleotide nucleotidyltransferase 1, mitochondrial	4357	4	-0.789	0	0	0
Q9Y2S7	Polymerase delta-interacting protein 2	6571	180	-0.0112	0	0	0
P30876	DNA-directed RNA polymerase II subunit RPB2	1639	22	-0.5451	0	0	0
Q86W92	Liprin-beta-1	3900	170	-0.0354	0	0	0
P23284	Peptidyl-prolyl cis-trans isomerase B	1478	171	0	0	-0.0353	0
Q9Y617	Phosphoserine aminotransferase	6751	149	0	0	0	0.0757
P78330	Phosphoserine phosphatase	2419	127	0	0	0	0.1322
Q96EY7	Pentatricopeptide repeat domain-containing protein 3, mitochondrial	4801	37	-0.4742	0	0	0
Q92626	Peroxidasin homolog	4562	67	-0.3374	0	0	0
P32322	Pyrroline-5-carboxylate reductase 1, mitochondrial	1671	146	0	0	0	0.0829
Q9HB90;Q9NQL2	Ras-related GTP-binding protein C;Ras-related GTP-binding protein D	5724	68	0	0	0	-0.3367
O43818	U3 small nucleolar RNA-interacting protein 2	495	164	0	0	0	-0.0463
Q9BY42	Protein RTF2 homolog	5362	175	-0.0203	0	0	0
P05121	Plasminogen activator inhibitor 1	1029	96	0	0	0	-0.1989
Q9Y6M7	Sodium bicarbonate cotransporter 3	6795	109	0	-0.1705	0	0
Q9GZT3	SRA stem-loop-interacting RNA-binding protein, mitochondrial	5448	14	-0.586	0	0	0
Q69YQ0	Cytospin-A	3512	138	-0.0945	0	0	0
Q9Y6N5	Sulfide:quinone oxidoreductase, mitochondrial	6797	15	-0.5813	0	0	0
P08240	Signal recognition particle receptor subunit alpha	1112	161	0.052	-0.039	0	0
Q96I99	Succinyl-CoA ligase [GDP-forming] subunit beta, mitochondrial	4875	111	-0.1649	0	0	0
Q9BSH4	Translational activator of cytochrome c oxidase 1	5210	20	-0.5529	0	0	0
Q92804	TATA-binding protein-associated factor 2N	4583	119	0	0	-0.1533	0
Q01995	Transgelin	2541	11	0	0.6139	0	0
Q9BW92	Threonine--tRNA ligase, mitochondrial	5323	41	-0.4454	0	0	0
Q9Y4C2	TRPM8 channel-associated factor 1	6666	172	-0.0303	0	0	0
P02786	Transferrin receptor protein 1;Transferrin receptor protein 1, serum form	979	156	0.0599	0	0	0
Q15582	Transforming growth factor-beta-induced protein ig-h3	3111	44	0	0	0.2489	-0.4281
P49755	Transmembrane emp24 domain-containing protein 10	1982	185	0	0	-0.0031	0
Q9ULW0	Targeting protein for Xklp2	6427	54	0	0	-0.3672	0
Q7L0Y3	Mitochondrial ribonuclease P protein 1	3734	40	-0.4624	0	0	0
P43897	Elongation factor Ts, mitochondrial	1861	32	-0.4956	0	0	0
Q16762	Thiosulfate sulfurtransferase	3200	24	-0.5326	0	0	0
P49411	Elongation factor Tu, mitochondrial	1958	6	-0.7172	0	0	0
P04818	Thymidylate synthase	1016	35	0	0	-0.4882	0
Q16222	UDP-N-acetylhexosamine pyrophosphorylase;UDP-N-acetylgalactosamine pyrophosphorylase;UDP-N-acetylglucosamine pyrophosphorylase	3161	145	0.0841	-0.0779	0	0
P14927	Cytochrome b-c1 complex subunit 7	1297	115	-0.1593	0	0	0
P47985;P0C7P4	Cytochrome b-c1 complex subunit Rieske, mitochondrial;Cytochrome b-c1 complex subunit 11;Putative cytochrome b-c1 complex subunit Rieske-like protein 1	1909	99	-0.1929	0	0	0
P40337	Von Hippel-Lindau disease tumor suppressor	1788	137	-0.1008	0	0	0
P08670	Vimentin	1124	143	0	0	0	-0.0875
A3KMH1	von Willebrand factor A domain-containing protein 8	22	123	-0.1433	0	0	0
P23381	Tryptophan--tRNA ligase, cytoplasmic;T1-TrpRS;T2-TrpRS	1481	178	0	-0.0138	0	0
Q9Y2Z4	Tyrosine--tRNA ligase, mitochondrial	6588	28	-0.5073	0	0	0
Q8N4Q0	Zinc-binding alcohol dehydrogenase domain-containing protein 2	4128	135	-0.1093	0	0	0
Q6PJT7	Zinc finger CCCH domain-containing protein 14	3622	187	-0.0009	0	0	0
